# Supplementary material for: Individual differences in empathy are associated with apathy-motivation
Source: Sci Rep. 2017 Dec 11;7:17293. doi: 10.1038/s41598-017-17415-w (PMC5725487; doi:10.1038/s41598-017-17415-w)
Supplement: Supplementary file 2 — Supplementary dataset sample 1 [file 41598_2017_17415_MOESM2_ESM.xlsx]

## Sheet: Sheet1
ID	Age	Gender	AMI_1	AMI_2	AMI_3	AMI_4	AMI_5	AMI_6	AMI_7	AMI_8	AMI_9	AMI_10	AMI_11	AMI_12	AMI_13	AMI_14	AMI_15	AMI_16	AMI_17	AMI_18	QCAE_1	QCAE_2	QCAE_3	QCAE_4	QCAE_5	QCAE_6	QCAE_7	QCAE_8	QCAE_9	QCAE_10	QCAE_11	QCAE_12	QCAE_13	QCAE_14	QCAE_15	QCAE_16	QCAE_17	QCAE_18	QCAE_19	QCAE_20	QCAE_21	QCAE_22	QCAE_23	QCAE_24	QCAE_25	QCAE_26	QCAE_27	QCAE_28	QCAE_29
S1	22	F	1	2	1	1	3	1	1	1	2	2	1	1	0	1	3	1	1	1	3	2	3	3	3	3	3	3	3	3	3	3	3	3	3	3	3	3	3	4	4	3	3	2	3	3	3	3	3
S2	24	F	1	4	4	3	3	1	1	3	3	2	0	1	1	3	1	1	1	0	4	2	4	3	4	4	2	1	1	2	2	2	1	1	4	4	2	3	4	4	4	4	4	4	3	4	4	4	2
S3	26	F	1	2	3	1	1	1	1	4	1	1	1	1	2	2	1	2	1	2	2	2	4	4	4	4	2	2	2	2	2	2	2	2	3	3	3	3	3	3	3	3	3	3	3	3	3	3	2
S4	22	F	1	2	2	1	2	1	0	1	1	3	1	0	0	1	3	0	1	0	4	3	3	3	2	3	3	3	3	2	3	2	3	3	4	3	4	4	3	4	4	3	4	4	4	3	3	3	3
S5	22	F	1	3	4	3	3	1	1	2	0	4	0	0	1	4	1	1	4	0	4	4	4	3	3	3	3	3	2	3	1	3	3	3	3	3	4	3	3	4	3	3	3	3	3	4	4	3	1
S6	20	F	1	3	3	1	2	1	2	0	1	2	1	1	1	3	2	1	1	1	3	2	3	3	3	3	2	3	3	3	3	3	3	3	3	3	3	3	2	2	3	2	3	3	3	2	2	3	2
S7	21	F	0	1	2	1	1	1	1	2	2	3	1	1	2	2	1	0	1	1	3	2	3	3	3	3	3	2	4	4	4	3	4	3	3	4	3	3	2	3	4	3	4	3	2	3	3	2	3
S8	22	M	1	3	2	2	2	1	0	1	1	2	1	1	1	1	2	1	1	1	4	3	3	3	3	3	3	3	3	3	3	2	2	3	3	3	4	3	2	3	3	3	3	3	3	3	3	3	3
S9	20	F	1	1	3	1	3	1	1	1	0	3	1	1	3	1	3	1	2	3	2	2	2	2	2	3	2	2	3	3	3	2	3	2	3	3	2	2	2	3	2	4	3	4	3	3	3	2	4
S10	31	F	1	2	1	1	3	2	1	0	1	1	1	1	1	0	2	1	1	2	4	3	2	2	1	3	3	3	3	4	2	3	3	3	4	3	3	3	3	3	3	3	3	3	3	3	2	3	3
S11	37	M	1	3	3	1	2	1	2	1	1	4	1	0	0	1	2	2	1	1	2	2	3	2	2	2	3	2	3	4	4	3	4	2	4	3	2	2	3	4	2	4	2	4	3	3	2	2	2
S12	20	F	2	3	3	1	3	0	0	1	1	2	0	1	3	3	2	2	1	2	3	3	2	3	3	2	3	2	3	2	3	2	3	2	3	2	3	3	3	3	4	4	4	3	2	3	3	3	3
S13	27	F	2	3	3	3	3	1	0	0	1	2	1	0	1	3	2	1	1	0	3	3	3	3	3	3	2	3	3	2	2	2	2	3	4	4	3	3	3	4	4	3	4	3	3	3	3	3	3
S14	30	F	2	0	1	1	2	0	4	1	1	2	0	1	3	0	0	3	1	4	2	2	3	3	3	3	3	1	1	1	3	1	1	1	3	3	4	3	3	3	3	3	3	3	3	3	3	3	4
S15	20	M	1	3	2	3	3	1	0	0	1	0	0	1	0	2	1	1	1	0	3	3	3	3	3	4	3	3	3	3	3	4	3	3	3	3	3	3	2	3	2	3	2	3	3	2	1	4	3
S16	20	F	1	3	1	1	1	1	0	1	0	2	1	1	0	1	2	1	1	0	4	3	3	4	3	2	4	4	4	3	3	4	4	3	4	3	3	3	3	3	4	3	3	3	3	3	3	3	4
S17	20	F	0	1	1	0	0	3	1	0	0	1	0	0	0	0	1	0	0	0	4	4	4	4	4	4	3	1	2	3	3	3	2	1	4	4	4	4	4	4	4	4	4	4	4	4	4	4	4
S18	24	F	1	3	1	0	2	1	0	0	1	1	1	1	0	2	3	0	0	0	4	2	4	4	3	3	3	3	3	3	4	4	4	3	3	3	2	3	3	3	3	3	3	3	3	3	2	2	3
S19	23	F	1	2	3	1	1	1	1	3	1	1	0	0	0	3	1	0	0	0	3	3	2	3	3	3	3	2	3	2	4	2	3	2	3	4	4	3	3	4	3	4	4	3	4	4	4	2	2
S20	19	F	3	3	1	1	1	1	1	0	0	2	2	0	1	1	2	1	0	1	2	3	3	3	3	2	4	2	2	3	3	3	3	3	3	4	2	3	4	4	4	3	4	3	3	3	4	3	2
S21	28	F	1	0	0	0	1	1	0	0	2	4	1	1	0	0	4	1	0	0	3	3	3	3	1	1	3	2	3	4	4	4	3	3	4	2	2	2	2	3	3	2	4	2	3	2	2	3	3
S22	27	F	1	2	3	1	1	2	1	1	1	3	1	1	1	2	2	1	1	1	3	3	4	3	3	3	3	2	1	2	3	3	2	2	3	4	2	3	3	3	3	3	4	3	3	4	3	4	3
S23	21	M	1	3	2	1	2	0	0	0	1	0	1	0	0	2	1	1	1	0	4	3	4	4	4	4	3	3	4	3	3	4	4	3	4	3	3	4	3	4	4	3	3	4	3	3	3	4	3
S24	25	M	1	0	0	1	2	0	0	0	3	2	2	3	1	0	4	1	1	0	3	4	4	4	3	3	3	4	4	4	4	3	3	4	3	3	3	2	3	4	3	2	4	3	2	3	3	4	3
S25	20	F	0	3	3	0	3	1	0	0	1	3	1	1	0	3	3	0	0	0	3	3	3	4	3	3	2	4	4	3	3	4	4	4	4	4	4	3	3	3	3	3	3	4	4	4	4	3	3
S26	36	F	1	3	2	1	3	1	0	1	1	1	0	1	0	2	1	0	1	0	3	2	3	3	3	3	2	3	3	3	2	2	3	3	3	3	2	2	2	3	2	2	2	3	2	2	2	3	2
S27	24	M	1	0	0	1	2	1	2	1	3	2	2	2	2	1	2	2	1	1	3	1	4	4	3	3	2	2	2	2	1	1	2	2	4	3	3	4	4	4	4	4	4	4	4	3	4	3	2
S28	22	F	1	1	2	1	2	0	1	0	2	1	2	0	0	1	2	0	1	0	4	3	3	4	3	3	3	4	4	4	2	3	4	4	4	3	3	3	3	4	3	3	3	3	2	2	2	4	2
S29	24	F	1	2	3	1	2	1	0	3	1	2	0	0	0	1	2	2	1	0	3	4	3	4	2	2	3	2	3	3	3	4	3	3	4	4	4	3	4	4	4	4	3	4	4	4	4	4	4
S30	23	M	1	3	1	1	2	1	1	0	1	1	2	1	1	2	2	0	2	1	2	3	3	3	3	3	3	3	4	3	3	3	4	2	3	3	2	2	3	3	2	3	1	2	3	3	3	3	3
S31	25	F	1	1	3	3	4	0	0	3	3	3	3	3	1	0	3	1	1	1	4	2	4	4	3	3	2	3	3	3	2	2	3	3	2	2	3	3	3	3	2	3	2	2	2	2	2	3	2
S32	49	F	1	3	4	1	3	2	2	3	1	2	1	1	1	3	1	0	2	1	4	3	3	3	3	2	2	3	3	4	3	3	2	3	3	3	2	3	3	4	3	4	3	3	3	2	3	3	3
S33	32	M	3	2	2	1	1	1	2	3	0	0	0	0	1	2	1	2	1	1	4	1	4	4	4	4	3	1	2	3	1	1	3	1	3	4	1	4	4	4	4	4	4	4	3	4	4	3	3
S34	23	M	1	0	1	1	4	3	1	2	2	2	1	1	0	0	3	1	0	0	4	3	4	3	3	3	3	4	4	4	4	4	4	4	4	3	3	3	4	4	3	3	4	4	4	4	3	3	3
S35	42	M	0	0	3	1	1	3	0	4	1	1	0	0	0	0	0	0	1	0	4	3	4	4	4	4	4	2	3	3	3	3	2	4	4	4	4	4	4	4	4	4	4	4	4	4	4	4	4
S36	22	F	1	3	3	3	1	2	1	1	3	3	3	3	0	3	3	1	1	0	4	3	4	4	4	4	3	4	4	4	2	4	3	4	4	3	3	3	3	4	3	4	4	4	3	3	3	4	3
S37	26	F	0	1	2	1	3	0	0	1	1	3	3	2	0	2	3	0	1	0	3	3	4	4	3	3	4	4	4	4	3	3	4	4	3	3	3	4	4	3	3	4	3	4	3	2	3	3	4
S38	24	M	0	1	2	1	1	0	1	1	1	3	2	1	1	0	1	0	1	0	4	3	4	4	4	3	3	2	2	3	3	3	4	3	3	4	2	4	4	3	4	4	4	3	3	4	4	3	3
S39	19	M	3	1	1	4	1	1	3	0	2	0	3	0	1	0	3	3	0	3	2	3	4	3	3	3	3	2	4	4	1	1	1	2	3	4	3	1	4	4	3	4	4	4	3	4	4	4	2
S40	23	M	2	3	4	2	3	0	1	2	2	3	0	0	0	3	3	2	3	0	3	4	3	3	2	3	2	3	4	2	1	3	3	4	2	1	4	2	3	1	4	2	4	2	2	1	4	4	4
S41	27	F	2	3	3	2	2	2	2	3	1	2	2	2	1	2	3	2	1	1	3	2	3	3	2	3	2	3	3	2	3	2	2	3	3	4	2	3	3	3	2	3	2	4	2	3	3	3	3
S42	26	M	1	1	2	1	1	3	3	4	1	1	1	1	3	0	3	1	1	2	3	2	3	3	3	3	4	3	3	3	3	2	3	2	4	4	3	3	3	3	2	4	3	4	3	3	3	4	4
S43	42	F	1	4	1	2	2	2	1	1	1	1	0	0	0	4	2	1	2	1	4	4	3	3	3	3	3	3	3	3	3	2	2	3	3	3	2	2	3	3	3	3	3	3	3	3	3	3	3
S44	21	F	1	3	2	0	1	0	1	1	0	2	0	0	0	1	2	0	0	0	4	4	2	3	3	3	4	3	2	4	4	4	2	1	4	4	2	4	4	4	4	4	4	4	4	4	2	3	4
S45	29	M	1	4	2	1	2	0	1	4	1	3	1	2	0	1	3	1	1	0	4	3	4	4	4	4	3	2	3	3	4	2	3	2	3	3	2	4	3	3	3	3	3	3	2	3	2	3	4
S46	26	M	1	3	3	1	2	1	2	1	2	2	3	1	1	3	3	1	3	1	2	2	4	4	3	3	2	3	2	2	2	3	3	3	2	2	2	3	2	2	2	3	2	3	2	2	2	3	2
S47	31	F	1	3	4	2	3	0	0	0	0	2	1	1	0	3	2	1	3	0	3	3	3	3	2	1	4	3	3	3	3	3	3	3	2	2	2	3	3	3	3	3	3	3	3	3	3	3	2
S48	32	F	0	4	3	1	1	1	0	4	3	2	3	3	0	3	3	0	1	0	3	2	4	4	4	4	3	3	2	4	2	3	3	3	4	4	4	4	4	4	4	4	4	3	3	4	3	4	2
S49	23	F	1	1	3	3	4	0	1	3	1	1	1	1	0	0	2	0	1	0	4	4	4	3	3	4	3	2	4	3	4	4	3	2	3	3	3	4	3	4	4	3	3	3	3	2	3	4	4
S50	18	M	1	1	1	0	3	0	1	2	0	4	2	0	1	2	1	1	0	1	2	2	2	3	3	2	2	1	4	2	4	3	4	2	4	3	2	4	1	3	4	4	2	4	1	4	4	1	4
S51	32	M	1	1	0	0	1	1	3	1	3	3	3	3	3	1	3	1	0	3	4	2	3	3	3	3	2	1	2	2	2	1	2	2	3	3	3	3	3	3	4	3	4	3	3	3	3	3	2
S52	18	F	1	1	1	1	2	0	0	3	2	1	1	1	1	2	1	1	1	0	2	2	3	3	2	2	3	3	2	3	3	4	3	4	3	3	3	3	3	3	3	3	4	3	3	3	3	3	2
S53	29	F	0	2	2	1	1	1	0	3	1	3	1	1	1	3	2	0	1	1	2	3	3	4	3	3	2	2	3	3	1	2	1	1	4	4	3	3	3	3	3	3	3	3	3	2	3	2	3
S54	23	F	0	3	0	1	4	1	2	0	1	1	0	1	1	1	4	4	1	0	4	1	2	4	3	3	1	3	4	3	1	4	3	3	1	3	4	3	3	1	3	3	3	2	3	3	2	4	1
S55	18	F	1	1	1	0	3	0	1	0	3	1	2	2	0	0	2	0	2	0	3	3	4	3	4	4	4	3	4	4	3	4	3	3	4	3	3	3	2	3	3	3	3	3	4	2	3	4	3
S56	28	F	2	2	1	1	1	3	0	0	0	1	0	1	0	1	1	0	2	0	4	3	4	4	4	4	4	2	3	3	4	3	3	1	4	4	4	4	4	4	4	4	4	3	4	3	3	4	4
S57	33	F	0	1	2	1	3	2	2	2	2	1	2	3	1	2	2	1	1	1	3	2	2	3	2	3	3	3	3	3	3	3	3	2	2	3	2	2	2	3	3	2	3	3	3	2	3	3	2
S58	29	F	1	1	1	1	0	2	0	0	2	1	0	2	0	1	2	0	2	0	2	4	4	4	4	4	4	4	4	4	3	3	4	4	3	3	4	4	4	4	4	4	4	4	4	4	4	4	4
S59	28	F	3	3	2	1	3	2	1	0	2	1	2	1	2	2	2	2	2	3	3	2	4	3	2	1	3	3	4	2	3	3	2	2	3	3	2	2	2	3	3	3	2	2	2	2	3	3	3
S60	27	M	1	2	2	1	0	0	2	1	0	1	1	0	1	1	1	1	1	1	3	2	4	3	3	2	3	2	2	3	3	3	2	2	4	4	3	3	3	3	3	3	3	4	3	3	3	4	3
S61	26	F	1	3	2	1	1	1	1	1	1	1	1	0	1	1	1	1	1	1	4	1	4	4	4	4	2	1	1	2	2	3	3	2	4	4	4	3	4	4	4	4	4	4	4	4	4	4	4
S62	26	F	0	1	3	1	3	1	1	0	1	3	3	1	0	2	3	0	2	1	4	4	4	3	2	3	4	2	3	3	4	4	3	3	3	3	4	3	3	4	4	3	3	3	2	2	3	2	4
S63	55	F	1	4	0	0	0	1	0	3	0	2	0	0	0	1	0	0	1	1	2	3	2	4	2	2	1	1	4	4	2	2	3	3	3	3	4	4	3	3	4	4	2	3	1	3	3	4	4
S64	25	F	1	1	1	1	3	0	1	1	2	2	1	1	0	1	3	1	0	0	2	2	4	3	2	3	3	2	4	3	4	3	3	3	4	3	3	3	3	3	4	4	4	3	2	3	2	2	3
S65	31	M	1	3	2	2	1	0	1	3	1	1	2	1	2	3	1	1	3	2	4	2	4	4	4	3	3	2	3	2	3	2	3	2	4	4	3	4	4	4	4	4	3	4	4	4	4	4	2
S66	37	M	2	3	4	3	1	1	0	3	1	0	1	0	0	1	2	1	3	0	4	1	4	4	3	3	1	1	2	2	3	2	2	2	4	4	2	3	3	4	4	4	4	3	3	3	2	4	3
S67	23	F	0	1	3	3	4	0	1	0	3	4	2	1	0	0	3	0	2	0	4	2	4	4	4	4	4	3	3	4	4	4	3	3	4	4	3	4	4	4	4	4	4	4	3	4	3	4	4
S68	45	F	1	2	2	2	1	2	0	0	1	1	1	1	0	1	1	0	1	0	4	4	4	4	4	4	4	2	3	3	4	3	3	1	3	4	4	4	4	4	4	4	4	4	4	3	4	4	4
S69	21	M	1	3	3	3	4	0	1	3	4	4	2	4	0	3	4	1	3	0	2	1	3	2	2	4	2	3	2	2	1	3	2	3	2	2	1	2	2	3	2	2	2	3	2	2	2	2	1
S70	18	F	1	1	1	1	2	0	1	1	1	2	2	1	0	0	3	0	0	0	4	1	4	3	3	3	3	3	3	3	1	1	4	1	3	3	4	4	4	4	4	4	4	1	4	4	4	4	1
S71	20	F	0	0	1	1	1	0	0	0	0	0	1	0	0	0	0	0	0	0	4	4	3	3	3	3	3	2	2	3	3	3	3	3	3	3	2	3	3	3	3	3	3	3	3	3	3	3	2
S72	45	M	1	4	3	3	3	2	1	4	3	2	2	1	0	4	3	0	0	0	4	3	3	4	3	4	3	3	3	4	3	3	4	3	3	3	2	3	3	3	3	4	3	4	3	3	3	4	2
S73	42	M	3	3	4	3	1	0	3	4	4	4	4	3	4	1	4	4	4	4	1	2	1	1	1	1	1	1	1	1	1	1	1	1	2	2	1	1	1	1	1	1	1	1	1	1	1	1	1
S74	30	M	1	2	2	1	1	1	0	4	3	3	1	0	1	1	1	1	1	0	4	2	4	4	4	4	3	3	4	3	4	3	3	3	4	4	2	4	4	4	4	4	4	4	4	4	4	4	1
S75	39	F	0	2	2	2	1	1	2	4	1	2	1	1	4	0	1	2	1	4	3	1	3	3	3	2	3	2	3	3	3	2	3	3	3	4	2	3	3	3	4	4	4	3	3	3	3	3	2
S76	23	F	1	1	1	0	2	1	1	1	2	3	1	1	1	0	1	1	2	1	4	3	4	3	2	4	3	3	3	4	3	3	3	3	4	3	3	2	3	3	3	2	4	3	4	4	3	4	4
S77	26	F	2	1	1	3	3	0	4	4	4	4	1	4	2	1	3	1	0	0	4	2	3	3	3	2	1	2	2	3	4	3	2	1	2	3	4	3	3	3	2	3	3	3	2	3	2	1	3
S78	30	M	1	2	1	1	0	3	0	0	1	3	2	1	1	1	3	1	1	1	4	4	3	4	4	3	3	2	3	3	3	3	2	3	4	4	2	4	4	4	4	3	4	3	3	4	3	2	3
S79	24	F	0	4	2	0	1	0	0	3	0	3	1	1	1	1	3	1	0	0	3	3	3	3	3	3	3	2	3	3	3	3	3	2	3	2	3	3	3	3	2	3	2	3	3	3	3	3	3
S80	23	M	1	3	2	0	1	0	1	3	1	3	1	1	3	1	3	1	0	0	4	3	3	3	2	3	3	2	2	3	3	2	3	2	4	4	3	3	4	3	4	4	4	3	3	3	3	4	3
S81	67	F	2	4	4	3	2	1	2	4	1	2	1	0	0	2	1	0	1	0	3	3	3	3	3	3	3	2	2	4	3	3	3	2	2	2	3	3	2	2	2	2	4	3	2	2	2	3	3
S82	20	M	1	4	3	1	2	0	0	4	4	4	4	4	0	1	4	1	2	0	4	4	4	4	4	4	4	4	4	4	4	4	2	4	2	2	4	4	3	2	2	3	2	3	3	2	2	4	4
S83	74	F	1	3	2	2	2	1	1	4	2	3	2	2	0	2	2	1	1	1	1	3	3	3	3	3	2	2	2	3	3	3	2	3	3	3	3	2	3	3	2	3	2	3	3	3	2	3	3
S84	19	M	1	3	2	3	3	1	0	3	1	3	2	1	0	3	2	1	1	0	2	2	3	3	3	3	3	3	4	4	3	3	2	3	2	2	2	2	2	2	2	3	2	2	2	2	2	3	3
S85	72	F	2	2	2	3	2	1	1	4	2	4	2	2	1	3	2	1	2	1	2	2	2	2	2	2	2	2	2	2	2	2	2	2	2	2	3	2	2	2	2	2	2	2	2	2	2	2	2
S86	29	F	2	3	4	2	3	2	2	3	1	0	0	1	2	2	1	1	2	1	4	2	3	3	3	3	2	2	2	2	1	3	3	3	3	3	2	3	3	3	3	3	3	3	3	3	3	3	2
S87	29	F	0	3	3	2	3	1	1	3	3	3	1	1	0	1	2	0	2	1	3	3	3	3	3	3	3	2	3	3	3	2	2	3	3	4	4	4	4	4	3	4	4	4	4	4	3	3	3
S88	62	F	1	2	1	2	1	1	1	3	1	1	0	1	1	1	1	1	1	1	3	1	3	4	3	4	2	2	2	3	1	3	2	3	4	3	2	3	3	3	4	4	3	4	4	3	4	3	1
S89	47	F	0	3	3	2	3	1	1	3	3	3	2	1	0	3	2	0	1	0	4	4	4	4	4	4	3	4	4	4	4	3	3	4	4	4	4	4	4	4	4	4	4	4	4	4	4	4	4
S90	19	F	2	2	3	1	3	1	2	0	1	1	0	1	3	2	1	1	3	3	3	2	3	3	3	3	2	3	2	2	2	2	2	3	3	3	3	3	3	3	3	3	3	3	3	3	3	3	2
S91	24	F	1	1	0	0	1	0	0	0	2	4	4	3	3	1	4	0	0	1	4	3	4	4	4	4	4	3	4	3	3	3	3	4	4	4	4	4	4	4	4	4	4	2	3	4	3	4	3
S92	19	M	0	2	1	1	3	0	0	4	1	3	3	0	0	2	3	1	1	0	3	3	4	4	4	4	1	3	3	2	1	1	3	4	3	4	3	2	3	4	3	4	3	4	2	3	3	2	2
S93	18	F	1	4	3	2	3	1	2	0	2	3	3	2	0	4	3	1	3	0	4	1	4	4	2	4	3	4	4	4	3	2	3	4	1	1	4	1	1	1	2	1	4	2	1	2	1	3	1
S94	28	F	2	1	2	3	0	4	1	4	0	2	1	0	3	1	1	2	3	3	3	2	3	3	3	2	2	1	1	1	1	1	3	1	4	4	4	3	3	3	3	3	3	3	3	3	4	3	2
S95	66	M	2	4	2	4	3	1	2	4	3	3	1	1	0	3	2	1	3	0	4	2	4	4	4	4	3	1	3	2	4	4	3	1	4	4	4	3	3	4	2	4	3	4	2	3	2	4	4
S96	49	F	1	2	2	2	1	1	0	4	1	2	2	1	0	3	1	0	2	0	3	3	3	3	3	3	3	3	3	4	3	3	3	3	2	3	3	3	3	3	3	3	3	3	3	3	3	3	3
S97	21	F	1	2	0	0	3	1	1	0	1	2	1	1	1	1	2	1	0	0	3	3	3	3	3	3	3	2	3	3	3	3	2	3	3	3	3	3	3	3	3	3	3	3	2	3	3	3	3
S98	32	F	1	0	1	2	2	1	0	4	1	3	1	0	0	1	1	0	2	0	3	4	3	3	2	3	3	3	4	4	4	3	4	3	3	3	2	3	3	3	3	3	3	2	2	3	2	3	4
S99	37	F	1	3	2	1	2	1	1	1	1	1	0	1	2	1	1	1	1	1	4	4	3	4	3	3	4	4	4	4	4	4	3	4	4	4	4	4	4	4	4	4	4	4	3	4	3	3	4
S100	33	F	1	2	2	1	4	1	0	3	3	3	3	3	1	2	3	1	2	1	3	2	3	3	3	3	2	2	3	3	3	3	3	3	3	2	2	3	2	3	2	3	2	3	2	2	2	3	3
S101	20	F	3	2	2	1	3	1	0	1	1	1	1	0	1	3	1	1	0	1	4	3	4	4	4	4	3	1	2	3	4	2	2	2	3	4	3	4	3	3	3	3	3	4	4	4	4	3	3
S102	72	F	0	2	3	3	4	0	0	4	0	4	0	2	0	1	0	0	0	0	4	2	4	4	3	3	3	1	3	4	2	4	3	4	3	3	4	4	4	4	2	3	4	3	3	3	3	4	3
S103	34	F	3	4	4	4	1	2	3	4	3	4	3	1	4	3	2	3	1	3	2	3	2	2	2	2	1	1	1	1	2	1	2	1	1	2	2	2	2	2	2	3	1	2	2	2	2	2	1
S104	20	F	1	3	2	1	2	3	1	3	1	3	1	0	0	1	2	1	1	2	4	3	3	3	2	3	2	2	2	2	2	2	2	2	3	3	3	3	3	3	2	3	2	3	2	2	2	3	2
S105	16	F	1	1	2	1	2	1	1	3	3	2	2	3	2	2	2	1	1	1	4	2	4	4	3	3	2	3	2	3	3	3	2	3	2	2	3	3	2	3	3	3	3	3	2	2	2	2	3
S106	37	F	1	3	3	1	3	1	0	3	0	4	0	1	0	1	3	0	0	0	4	3	4	3	3	3	3	4	4	4	3	4	4	4	4	4	4	4	4	4	4	3	4	4	2	3	4	3	3
S107	45	F	2	2	3	3	1	1	2	4	1	1	0	0	2	2	0	2	0	1	2	1	3	3	2	3	2	2	2	1	1	2	2	2	2	2	1	2	2	2	2	2	3	2	2	2	2	2	1
S108	35	F	1	1	2	1	2	1	1	2	1	3	2	1	1	1	2	0	0	0	4	2	3	3	3	3	2	2	2	2	2	3	2	2	3	4	3	3	4	4	4	4	4	3	3	4	4	4	2
S109	52	F	0	1	1	1	1	1	0	3	3	3	3	3	0	0	3	0	1	0	4	4	3	3	3	4	3	2	3	3	4	3	4	3	3	3	4	4	4	4	4	4	4	4	3	3	3	4	4
S110	19	F	0	1	2	3	1	0	1	2	2	1	3	2	2	2	3	1	1	2	2	3	3	3	3	3	2	2	3	3	2	4	3	2	3	3	2	2	3	3	2	4	2	3	3	3	4	3	2
S111	57	F	0	1	2	0	0	3	1	1	0	3	1	0	1	0	1	1	1	3	4	2	3	3	3	2	3	1	1	2	3	2	1	1	4	4	2	3	3	4	3	4	3	3	3	4	3	3	4
S112	22	F	1	1	1	0	2	2	0	0	1	1	1	1	1	1	2	1	1	1	2	3	3	3	2	2	3	1	3	3	2	3	4	3	4	4	1	3	3	3	3	3	4	3	3	3	3	3	2
S113	50	F	1	1	2	3	3	1	1	3	2	3	2	1	1	1	2	2	2	1	4	2	3	3	3	3	3	4	4	4	3	3	3	4	3	3	3	3	3	4	4	4	4	3	3	3	3	3	4
S114	35	M	2	4	1	1	2	2	3	2	3	4	4	3	1	4	3	0	0	2	2	4	3	3	2	2	1	2	1	2	3	2	1	2	1	2	1	1	1	1	1	1	1	1	1	2	2	3	3
S115	56	F	1	0	2	1	1	1	1	0	1	3	1	1	3	1	2	1	1	3	2	2	2	2	3	1	4	1	2	3	3	3	4	2	4	2	3	2	4	4	4	4	4	3	3	4	4	3	2
S116	21	F	0	1	3	0	1	0	1	1	2	3	0	1	0	1	1	1	2	0	3	3	3	2	2	3	3	2	2	2	3	3	2	2	3	3	2	2	2	4	3	3	4	3	2	2	2	3	3
S117	18	F	0	3	4	1	1	0	1	4	1	3	1	1	0	3	1	1	2	1	2	3	4	3	3	3	2	4	3	4	3	2	2	3	2	3	2	2	4	3	3	3	3	4	1	2	2	2	3
S118	24	F	3	4	1	1	3	1	3	0	1	0	0	0	4	0	0	3	0	3	4	3	2	2	3	1	1	1	1	1	1	1	3	1	4	2	1	4	4	3	1	3	1	3	1	1	3	3	4
S119	51	F	0	1	2	4	0	1	0	4	1	2	0	0	1	0	0	0	1	2	4	4	4	3	3	3	3	1	2	4	4	3	1	1	4	4	4	4	4	4	3	4	3	4	4	4	4	4	4
S120	20	M	1	1	1	0	0	1	0	1	0	1	1	1	3	0	1	1	0	1	3	4	4	4	2	2	4	2	3	4	2	3	3	2	4	4	2	3	4	4	4	4	4	4	4	4	3	4	4
S121	25	F	1	3	3	2	3	0	3	3	3	3	1	3	1	2	3	1	3	1	3	2	3	3	3	3	3	4	3	3	3	3	2	2	3	4	2	3	4	3	3	4	3	3	3	3	2	3	3
S122	41	F	3	4	3	3	0	0	1	4	3	1	0	0	1	2	1	1	1	1	2	4	3	3	3	3	1	1	2	1	4	3	1	2	4	2	3	3	3	4	3	4	3	4	1	3	2	3	4
S123	23	M	2	2	3	3	2	1	1	3	3	1	1	1	0	2	1	0	2	0	3	2	3	3	3	3	4	2	3	4	3	3	2	2	4	3	4	3	3	3	3	4	3	3	2	3	3	3	3
S124	undisclosed	F	1	2	3	0	2	0	2	3	0	4	4	1	0	2	4	1	0	0	1	3	3	2	1	1	1	1	3	2	3	2	3	1	3	3	4	1	2	3	2	4	2	4	2	4	1	4	1
S125	56	F	1	1	2	1	2	1	1	2	1	2	1	1	2	0	2	0	1	1	3	4	4	4	4	4	1	1	3	3	3	1	2	3	4	3	4	4	3	4	3	4	4	4	3	2	3	3	4
S126	27	F	0	3	3	3	3	1	1	4	3	3	1	2	1	1	2	1	2	0	2	2	3	3	3	4	3	3	3	3	3	3	3	3	3	3	2	3	3	3	3	3	3	3	3	3	3	3	2
S127	28	F	3	1	2	2	1	0	0	1	1	2	2	1	1	1	1	1	0	0	2	2	4	4	3	3	3	2	3	2	3	3	3	3	3	3	1	4	3	3	3	3	3	3	4	4	3	3	2
S128	35	F	1	3	3	1	3	2	1	3	1	4	3	1	1	0	3	1	0	1	2	4	2	3	3	1	3	2	4	3	3	2	3	2	1	1	3	2	1	1	1	1	2	3	1	1	1	3	4
S129	30	F	2	1	2	0	0	2	0	3	1	3	0	0	3	1	2	1	2	3	2	3	3	3	2	3	2	3	3	3	3	1	3	2	3	3	1	3	2	3	2	3	2	3	3	3	3	4	3
S130	61	F	1	0	3	1	3	1	1	0	2	3	1	1	1	0	2	1	1	0	4	4	3	4	3	3	3	2	4	3	3	3	4	3	3	2	4	4	3	3	3	3	3	3	2	2	2	3	4
S131	30	F	0	1	1	3	1	0	1	4	1	3	3	3	1	0	3	0	1	1	4	1	3	2	2	1	4	2	3	1	1	1	3	1	3	4	4	3	4	4	3	4	3	4	3	2	3	3	1
S132	29	F	2	1	2	0	0	1	2	2	1	2	0	0	3	1	1	2	1	2	2	2	3	3	3	3	2	4	2	3	2	2	2	2	3	3	2	2	3	3	2	3	2	3	3	3	2	3	2
S133	29	F	0	2	3	4	1	1	2	4	0	0	0	0	0	0	0	0	1	0	4	2	4	3	3	3	3	3	2	3	3	3	3	2	3	3	4	4	4	4	4	4	4	4	4	4	4	4	4
S134	18	M	0	0	1	1	2	0	1	1	0	2	1	1	0	0	1	0	0	0	4	3	4	4	4	4	4	1	1	3	4	3	2	2	3	3	3	3	3	3	4	3	4	3	3	3	3	2	2
S135	21	F	1	2	2	1	2	3	2	0	2	4	2	2	3	2	1	1	1	2	4	3	3	3	3	3	3	2	2	3	3	2	2	2	3	3	2	3	3	3	3	2	3	3	3	3	3	3	3
S136	24	F	2	2	3	1	4	1	2	0	1	1	1	1	1	1	1	1	2	2	4	3	3	4	3	3	2	3	3	2	3	3	3	3	3	3	3	3	2	3	2	3	2	3	3	3	2	3	4
S137	25	F	2	3	1	1	3	2	0	1	4	3	3	4	1	0	3	4	0	1	3	3	3	2	2	2	3	1	4	2	3	1	2	3	4	4	3	3	3	3	4	3	4	2	4	3	2	2	3
S138	22	F	1	3	3	0	1	1	1	1	1	0	1	0	3	3	1	1	1	3	3	3	4	3	3	2	2	2	4	3	3	3	4	2	2	4	2	2	2	2	2	3	1	2	1	2	2	4	4
S139	55	F	1	1	2	1	0	3	1	2	0	1	0	0	2	0	1	1	1	2	2	3	3	3	3	2	2	2	2	2	3	2	2	3	3	3	3	3	2	2	1	3	2	3	3	3	2	3	3
S140	33	F	2	1	1	1	2	3	2	2	1	0	0	0	3	0	1	2	1	3	2	2	2	3	2	2	1	2	4	2	2	1	3	2	3	4	1	2	3	3	3	3	3	3	3	3	2	4	2
S141	35	M	3	2	1	1	1	4	2	0	1	0	0	0	4	1	0	2	0	3	4	3	2	3	3	4	2	1	1	1	1	1	1	1	3	2	3	3	2	2	2	3	3	3	3	3	2	4	2
S142	25	F	1	2	1	1	1	2	1	2	1	2	0	0	1	1	1	1	1	1	3	2	4	3	2	3	3	2	3	3	3	3	4	4	3	3	2	4	3	2	2	3	3	3	2	2	3	2	3
S143	25	F	1	0	1	1	2	1	1	1	1	3	3	2	3	2	2	1	1	3	2	3	2	3	3	3	3	3	3	3	3	4	4	3	4	3	1	4	2	3	2	2	3	3	3	3	3	3	2
S144	27	M	3	3	0	0	0	3	1	0	1	0	1	1	3	0	3	3	1	3	1	4	3	2	2	2	2	1	1	1	3	1	1	1	3	2	1	2	2	3	1	2	2	2	1	1	1	4	4
S145	22	F	1	1	1	0	2	4	0	0	0	0	0	0	1	1	0	0	1	1	4	4	4	4	4	4	3	2	3	3	4	2	3	3	3	3	4	4	4	4	4	4	4	4	4	3	3	3	4
S146	19	F	0	0	0	0	2	1	2	0	0	2	2	1	0	1	3	0	2	0	3	2	3	3	3	3	3	4	4	4	2	4	4	3	4	4	2	3	3	3	4	2	3	4	3	3	3	3	2
S147	38	F	1	4	2	1	2	1	0	3	1	1	0	1	0	1	2	0	2	0	4	4	4	3	3	3	3	2	4	4	4	1	1	2	3	1	4	3	3	3	3	3	3	3	2	3	2	3	4
S148	18	F	0	1	1	1	2	0	0	0	2	4	3	3	0	0	4	0	0	0	4	4	3	3	3	3	3	1	4	2	3	1	4	3	4	4	2	4	4	4	3	4	3	3	4	3	3	3	3
S149	19	F	0	1	1	0	3	0	0	0	0	3	0	0	1	1	1	0	1	0	3	4	3	4	4	4	3	3	4	4	4	3	4	4	4	4	4	3	3	4	4	4	3	4	4	4	3	4	4
S150	57	F	0	1	1	1	2	1	0	0	2	0	1	2	0	0	0	1	3	0	3	4	2	3	2	2	4	4	2	4	3	3	3	3	2	1	4	2	1	1	2	3	2	1	1	1	1	2	4
S151	32	F	1	3	1	2	1	1	1	3	3	3	3	3	2	1	3	1	1	2	2	2	1	1	1	1	2	2	3	2	3	1	3	1	4	4	4	2	2	4	3	4	3	4	4	4	3	3	3
S152	23	M	0	0	0	0	1	1	1	2	0	0	1	1	0	0	0	0	0	0	4	2	4	4	3	3	4	3	3	4	3	4	2	2	4	4	4	4	4	4	4	4	4	4	3	4	3	4	3
S153	41	F	1	2	2	0	2	3	1	1	1	1	1	1	0	1	2	0	1	0	4	3	3	4	3	2	4	2	4	4	4	3	3	3	4	4	3	4	4	4	4	4	4	4	4	4	4	4	4
S154	29	M	1	0	1	1	2	0	1	1	1	0	3	2	1	1	1	1	1	0	4	2	3	3	3	3	3	3	3	3	4	4	3	3	3	3	2	4	3	3	3	3	3	3	3	3	3	3	1
S155	23	M	1	3	3	2	4	0	1	4	3	3	4	3	1	3	3	1	3	1	1	3	3	2	2	3	4	2	3	4	3	3	2	2	3	3	3	2	1	2	3	3	3	4	2	3	3	4	3
S156	20	F	1	2	2	0	3	0	0	4	2	3	0	1	1	1	1	0	1	0	3	3	2	3	2	2	4	4	4	4	4	4	3	4	3	2	3	2	2	4	2	3	3	4	2	2	2	3	3
S157	34	M	1	1	2	0	2	1	1	1	1	1	0	0	1	0	0	1	1	1	3	3	3	3	3	2	3	3	3	3	3	2	3	3	3	3	4	1	4	4	2	3	3	3	3	3	3	3	3
S158	26	F	2	3	3	2	2	3	0	1	1	2	1	1	1	1	3	1	2	0	4	3	2	3	2	2	3	3	4	3	3	2	2	2	3	3	4	3	3	4	3	4	3	3	3	3	3	3	3
S159	21	F	0	3	2	1	2	0	1	1	2	4	3	2	0	0	3	1	1	0	3	4	3	2	3	3	3	3	2	4	4	3	2	3	3	1	3	3	2	3	2	4	3	3	2	2	2	3	4
S160	20	F	1	2	1	1	3	3	1	2	4	4	4	2	1	1	4	0	0	0	4	1	4	4	4	4	3	2	2	2	4	3	2	2	3	3	1	4	4	3	4	3	4	3	3	3	3	3	4
S161	56	M	1	2	1	1	1	1	0	2	0	2	0	0	1	0	1	0	1	1	4	3	3	3	3	2	3	1	1	2	2	1	2	1	4	3	4	4	3	3	2	4	3	4	3	3	4	3	2
S162	28	F	1	2	2	2	2	1	1	1	2	4	2	2	1	3	2	1	1	2	4	2	3	4	4	4	3	4	4	3	2	3	4	2	3	3	3	4	3	4	4	3	4	3	3	3	2	3	2
S163	34	M	2	3	1	0	1	1	0	0	0	2	0	0	3	3	2	1	0	4	3	2	2	3	3	3	4	1	3	2	2	2	2	4	3	2	3	3	3	4	4	4	4	3	3	2	3	3	2
S164	62	F	3	2	1	0	0	1	2	0	0	1	1	1	1	1	0	1	2	2	3	3	3	3	3	3	2	1	2	2	1	1	2	1	3	3	2	3	4	4	4	3	4	3	3	3	4	3	1
S165	36	F	1	2	2	0	1	1	0	1	2	2	3	1	3	2	4	1	1	2	3	3	3	3	2	2	3	3	2	2	2	1	1	3	4	3	3	3	3	3	3	4	3	3	2	3	3	3	3
S166	24	F	1	2	2	1	3	0	0	0	2	3	1	1	0	0	1	0	3	0	3	2	3	3	3	3	3	3	3	3	3	3	3	3	3	2	3	3	3	2	2	2	3	2	2	2	2	3	2
S167	42	M	1	2	1	1	1	2	2	2	1	3	2	1	2	2	2	1	1	1	2	1	3	2	2	2	2	2	2	2	3	2	2	1	2	2	3	1	2	3	2	3	3	3	2	3	2	2	3
S168	19	M	3	1	2	1	2	3	1	0	0	2	0	2	4	1	1	2	2	4	2	2	1	2	2	2	1	1	2	2	2	1	2	2	2	2	3	1	2	3	2	2	2	2	1	2	2	1	3
S169	21	M	1	2	2	1	2	1	0	0	2	1	1	0	2	1	3	0	1	1	3	3	2	2	4	2	2	1	3	2	2	2	2	2	3	4	3	2	2	3	2	3	4	4	4	2	2	3	3
S170	20	F	1	2	2	0	2	1	1	3	2	4	1	2	0	2	3	1	1	0	3	4	3	3	3	3	3	3	3	3	3	2	3	3	3	3	3	3	3	3	3	3	3	3	2	3	3	4	4
S171	20	F	1	3	3	1	3	1	2	1	2	3	3	3	1	2	1	1	1	1	3	4	3	2	3	3	3	3	3	3	4	3	3	3	3	4	3	3	3	3	3	4	3	4	2	3	3	3	4
S172	25	M	4	4	2	3	1	3	2	3	3	4	0	2	3	3	3	4	2	3	4	2	4	3	3	1	1	2	1	1	2	1	1	1	3	4	4	4	4	3	3	4	1	3	3	3	3	4	2
S173	34	F	1	2	1	2	3	1	0	1	3	3	2	1	1	2	2	0	2	1	2	2	2	2	2	2	2	3	3	3	3	2	3	3	3	2	2	2	2	2	2	2	2	2	2	2	2	2	3
S174	24	M	1	2	3	1	2	1	1	1	2	3	1	1	1	3	3	1	1	1	3	2	3	3	3	3	2	3	3	3	3	3	2	3	3	3	3	3	3	3	3	3	3	3	3	3	3	3	3
S175	23	F	2	3	3	1	2	3	2	1	1	3	1	1	1	1	1	0	1	1	3	3	4	4	3	2	3	2	3	3	2	2	3	2	3	3	3	3	4	4	3	3	3	3	3	3	4	4	3
S176	31	F	0	4	2	1	3	0	0	3	2	2	2	1	2	4	2	0	0	2	2	4	4	3	2	2	3	3	2	4	4	3	3	3	1	2	2	2	2	1	2	1	2	1	1	1	1	3	4
S177	21	F	1	3	2	1	1	0	1	0	3	1	1	1	1	1	3	1	1	1	3	3	2	3	3	2	3	2	2	2	2	2	1	3	3	3	3	2	3	3	3	3	3	4	3	3	3	3	2
S178	43	F	0	1	3	1	1	2	1	0	0	1	0	1	0	0	1	0	1	0	4	3	4	4	3	3	4	1	2	4	3	3	3	3	4	2	3	4	3	4	4	4	4	3	4	4	3	2	4
S179	46	F	1	4	4	1	3	1	0	3	1	0	1	1	0	2	1	0	1	0	3	4	3	3	3	2	4	4	4	4	3	4	3	2	3	2	4	3	2	3	3	2	4	3	2	3	2	3	4
S180	30	F	2	3	2	1	1	2	1	4	3	3	2	2	2	1	2	1	1	1	2	3	3	3	2	3	2	4	3	3	3	2	3	4	2	3	3	3	3	3	3	3	3	4	2	3	3	3	3
S181	21	M	1	2	1	1	2	2	1	1	3	3	1	3	1	2	3	1	1	1	3	3	3	3	2	2	3	3	3	3	3	3	3	3	3	2	2	3	2	3	3	3	3	3	2	2	2	1	3
S182	28	M	0	3	2	1	2	1	0	3	2	3	3	2	0	2	3	0	1	0	4	3	4	3	3	2	2	3	3	4	2	2	3	3	3	3	4	4	3	3	3	2	2	3	3	1	3	3	4
S183	34	F	4	3	2	2	3	1	1	2	3	3	1	1	1	3	2	0	2	1	3	4	2	2	2	2	1	2	3	3	2	3	3	3	3	1	3	2	2	2	2	1	2	2	2	2	2	2	3
S184	48	F	1	0	2	1	0	0	1	3	0	4	0	0	3	0	2	0	1	0	3	4	3	3	3	4	3	2	1	2	2	2	3	2	4	4	3	3	3	4	4	4	4	4	4	4	4	3	3
S185	21	F	2	4	3	1	3	0	1	1	0	1	2	3	2	3	2	2	1	1	3	2	4	3	3	3	2	3	3	3	2	2	2	2	3	3	1	3	2	4	2	3	3	3	3	3	2	4	2
S186	25	F	3	2	1	1	2	1	1	2	0	0	0	1	1	0	2	1	0	0	3	1	1	4	4	4	3	3	2	2	4	2	3	3	3	3	3	4	4	3	4	3	3	3	3	4	3	4	2
S187	33	M	0	3	3	3	1	1	0	4	1	3	2	1	1	2	3	0	3	1	4	2	3	3	3	3	2	1	2	3	1	2	3	4	2	4	3	3	3	4	4	3	2	3	3	2	2	4	2
S188	28	F	1	2	3	0	2	0	0	0	1	0	1	1	0	1	2	0	0	0	4	3	4	4	4	4	3	3	4	4	4	3	3	4	4	4	3	4	4	4	4	4	4	4	4	3	4	4	4
S189	31	F	1	1	2	2	2	1	1	3	3	2	1	2	2	1	1	1	2	1	4	3	4	4	4	4	3	3	3	3	3	3	3	3	4	3	3	3	3	3	3	3	3	3	4	4	4	3	3
S190	36	F	1	2	1	1	0	1	0	4	1	0	0	0	1	0	0	1	1	2	3	3	2	2	2	2	2	2	2	2	2	2	2	2	2	2	3	2	2	2	2	2	2	2	2	2	2	2	3
S191	39	F	1	3	3	1	1	1	1	3	1	3	1	1	1	1	2	0	0	0	4	3	4	3	3	3	3	3	4	3	3	2	3	2	4	3	4	4	3	4	4	4	3	4	3	3	3	4	3
S192	21	F	1	2	3	1	3	1	2	3	0	1	1	0	0	3	2	1	1	1	2	4	3	3	3	3	4	3	3	3	3	3	3	4	4	3	1	2	3	3	4	3	4	3	4	4	3	4	4
S193	33	F	0	3	1	1	3	1	0	1	3	3	1	1	0	1	3	0	1	0	4	3	4	3	3	3	3	3	3	3	4	3	3	3	3	3	3	3	3	3	3	3	4	3	3	3	3	3	4
S194	33	F	1	4	4	3	3	1	0	2	1	1	0	0	0	3	0	3	3	0	2	4	3	2	2	1	3	3	3	2	4	2	3	3	2	2	2	2	2	3	2	3	2	3	2	3	3	2	4
S195	20	F	2	3	1	3	3	1	1	4	2	1	1	3	1	2	3	3	1	1	1	4	3	3	3	3	3	4	3	3	3	3	3	3	3	3	2	2	2	3	1	2	3	2	2	3	3	3	3
S196	49	F	1	1	2	3	2	1	1	4	1	1	1	1	1	1	1	1	2	1	3	2	3	3	3	2	2	4	4	4	2	2	3	4	3	3	3	3	3	3	3	3	3	3	2	2	2	3	2
S197	28	F	1	3	1	0	0	2	3	0	0	0	0	1	1	0	0	0	0	0	3	3	3	4	3	3	2	3	3	4	4	2	3	2	3	3	2	2	3	4	2	3	3	4	3	3	3	3	4
S198	20	F	2	4	4	2	2	2	1	4	2	3	3	2	2	3	2	3	2	2	2	2	3	4	3	3	3	3	3	3	3	2	2	3	4	3	3	3	3	4	4	4	4	4	3	3	2	3	3
S199	38	M	1	1	1	1	1	0	0	4	1	2	2	1	3	1	2	1	1	1	2	2	3	2	2	3	2	3	4	3	3	3	3	3	2	3	2	3	2	2	3	2	3	2	1	1	1	3	3
S200	26	F	2	1	3	1	4	3	1	2	4	2	4	4	3	2	4	3	4	3	4	3	3	3	4	1	3	2	3	2	3	2	1	1	4	3	1	3	3	4	2	4	2	3	1	2	3	4	3
S201	34	F	0	2	2	1	2	0	0	1	1	2	1	1	1	2	1	0	1	1	2	2	2	3	2	3	2	3	2	3	1	3	3	3	2	2	3	2	2	2	2	3	3	2	2	2	2	2	2
S202	19	M	1	2	1	1	0	3	0	1	1	1	0	1	1	1	0	1	3	1	2	2	3	4	3	3	2	2	2	3	2	2	3	2	4	4	4	3	4	4	3	4	3	4	4	4	4	3	2
S203	18	M	0	1	1	1	2	1	1	1	1	0	1	1	3	1	2	1	1	2	4	4	4	3	2	2	3	2	4	3	4	3	3	2	3	4	3	3	3	4	4	3	3	3	3	3	4	2	4
S204	17	F	1	4	3	2	1	1	0	3	1	2	1	0	0	0	1	0	0	0	4	4	4	4	4	4	4	3	3	4	4	3	3	2	2	3	2	4	3	3	4	3	4	3	3	2	2	4	4
S205	17	F	2	3	3	2	3	0	1	3	4	3	2	2	2	3	2	3	0	3	2	2	4	3	2	3	2	2	2	2	3	1	3	3	3	3	1	2	3	4	2	3	3	4	1	2	3	3	3
S206	23	F	1	3	1	2	1	2	1	1	2	3	1	2	1	1	2	1	2	0	3	4	3	3	3	3	3	3	3	4	2	2	3	3	3	3	3	3	3	3	3	4	3	3	2	3	2	3	2
S207	30	F	1	4	2	1	1	1	0	0	0	1	0	0	0	0	1	0	0	0	4	3	4	4	4	4	4	2	2	4	3	2	1	3	4	3	3	4	3	3	3	3	4	4	3	4	3	4	3
S208	38	M	1	1	2	1	3	1	1	1	1	1	1	1	1	3	3	1	1	1	4	4	3	3	3	3	3	3	3	3	3	3	3	3	3	3	2	3	3	3	3	3	3	3	3	3	3	3	3
S209	24	F	0	2	3	1	1	1	1	1	1	1	1	1	1	2	3	1	1	1	2	3	3	3	3	3	3	3	3	3	3	2	2	2	3	3	3	3	3	3	3	3	3	3	3	3	3	3	3
S210	60	F	2	1	1	1	2	1	1	1	1	2	2	2	0	1	2	1	1	0	4	3	3	3	3	3	2	2	2	3	3	3	3	2	3	3	3	3	3	3	3	3	3	3	3	3	3	3	3
S211	43	F	1	3	3	1	1	3	0	4	1	1	1	2	3	1	1	1	1	2	2	3	2	2	2	2	2	1	1	2	2	2	1	2	2	3	2	3	2	3	2	4	1	3	2	3	2	2	4
S212	21	F	1	3	3	2	4	0	0	1	1	4	3	2	1	2	4	0	2	0	2	4	2	2	2	2	2	4	3	3	4	3	3	4	3	3	4	1	2	4	1	3	2	4	3	4	2	3	4
S213	60	F	1	2	2	1	0	2	2	1	1	1	0	0	2	1	0	0	1	1	4	2	3	3	3	3	3	2	2	3	3	2	2	2	3	3	3	3	3	3	3	3	3	3	3	3	3	3	3
S214	40	F	1	3	2	2	1	3	2	4	1	1	0	0	2	3	2	2	0	1	2	3	2	2	2	2	1	1	2	3	3	3	3	2	3	3	2	2	3	3	2	4	2	2	2	3	3	3	4
S215	52	F	1	2	3	3	1	1	0	3	2	1	0	0	0	2	0	0	2	0	4	3	3	3	3	3	4	3	2	4	3	3	2	3	2	2	3	3	3	3	4	3	3	3	2	2	2	3	3
S216	43	F	1	1	3	2	2	1	0	1	1	3	1	2	0	0	1	0	1	0	4	2	4	4	3	4	4	3	3	4	3	3	3	2	4	3	3	3	2	4	4	4	4	4	3	2	2	3	3
S217	62	M	1	3	3	3	2	2	1	3	1	3	3	1	1	1	0	1	1	1	3	2	3	3	3	3	2	2	1	2	2	2	2	2	3	3	2	3	2	3	3	3	3	3	3	3	2	4	2
S218	39	F	0	1	1	2	1	1	0	1	1	2	0	0	0	1	1	0	2	1	2	2	3	4	3	3	3	3	3	4	3	3	4	3	3	3	2	3	3	3	3	3	4	3	3	3	3	4	2
S219	26	F	0	4	3	1	3	0	0	3	1	3	1	1	3	3	1	0	1	1	3	2	2	3	1	3	2	3	4	3	1	4	2	3	4	3	3	3	4	3	3	4	4	3	3	3	3	2	1
S220	53	F	2	1	2	3	1	3	2	4	1	3	1	1	2	1	1	1	1	2	2	3	2	3	3	2	2	2	2	2	3	2	2	2	3	3	3	3	3	3	3	3	3	3	3	3	2	3	3
S221	21	F	1	2	1	1	1	1	1	1	2	2	1	1	1	1	2	0	1	1	2	2	3	3	2	3	3	3	3	3	2	2	3	3	3	3	2	3	2	2	3	3	3	3	3	3	3	3	2
S222	31	F	1	2	3	2	1	1	0	2	3	3	1	3	0	0	1	0	1	0	3	3	3	2	3	3	2	3	3	3	3	4	2	2	3	2	3	2	3	4	4	4	3	3	3	4	3	2	4
S223	25	F	1	4	4	4	4	1	3	3	2	3	3	3	3	4	3	0	2	2	3	1	4	2	2	1	4	4	4	2	4	2	2	2	2	4	3	1	1	4	3	4	4	4	4	3	2	2	4
S224	37	F	1	1	3	0	1	0	0	0	1	0	1	1	0	1	1	0	1	0	2	2	4	4	4	4	3	2	3	4	3	3	4	2	1	3	3	4	4	4	4	4	4	4	3	4	3	3	4
S225	51	F	1	2	2	1	2	1	0	3	1	0	0	0	0	1	0	1	1	1	3	2	3	2	2	2	2	2	2	3	2	2	3	2	3	2	3	2	3	3	2	3	3	3	2	2	1	2	3
S226	66	F	0	2	3	2	3	1	0	4	1	1	3	1	0	1	2	1	1	0	4	3	4	4	4	4	4	3	4	4	3	4	4	4	3	3	3	3	3	3	3	3	3	3	3	3	3	3	3
S227	53	F	2	3	3	1	4	0	0	4	4	2	1	3	0	3	1	1	0	0	2	4	3	4	3	4	2	3	3	3	4	4	1	3	2	4	2	3	3	4	4	4	4	4	3	3	4	3	4
S228	50	F	1	3	3	2	3	1	0	2	2	3	3	2	1	2	3	0	2	0	2	2	3	3	3	3	3	4	4	4	2	3	3	3	3	2	3	3	3	3	2	3	2	3	3	3	3	3	3
S229	37	F	0	2	2	1	2	1	0	2	1	1	0	1	2	2	2	1	1	3	3	3	3	3	3	3	3	3	3	2	1	2	3	3	3	3	2	3	3	3	2	3	3	3	3	2	2	3	3
S230	23	F	1	4	3	1	1	1	1	3	1	2	1	1	0	2	1	1	1	1	4	2	4	4	4	4	2	2	3	3	3	2	4	2	3	3	2	3	3	3	3	3	3	4	3	3	3	3	2
S231	28	F	0	1	3	1	3	1	0	3	1	0	1	0	0	1	2	1	2	2	3	3	2	3	4	2	3	4	4	4	3	3	3	3	3	4	3	2	3	4	4	3	3	3	3	3	3	3	4
S232	44	M	1	3	3	1	1	1	0	4	2	2	2	1	1	1	1	0	0	1	4	3	4	4	4	4	3	2	3	3	1	2	2	4	4	3	1	4	4	4	3	4	3	3	3	3	3	3	3
S233	29	F	1	1	2	0	3	1	0	1	0	2	1	0	2	0	2	0	1	2	2	3	2	3	3	3	4	2	3	4	3	3	2	3	4	3	2	4	3	3	4	4	4	3	3	3	3	3	4
S234	29	F	2	2	1	1	1	2	2	2	1	1	1	1	1	1	2	1	1	2	3	1	3	3	3	3	2	2	2	3	2	2	2	3	3	4	3	4	4	4	4	4	4	3	3	4	3	3	2
S235	28	M	1	3	1	1	1	1	1	1	1	1	3	2	3	1	3	1	1	3	2	3	1	1	1	1	3	2	3	3	2	1	2	1	3	3	2	2	3	3	2	1	3	3	2	3	3	3	2
S236	37	M	1	2	2	1	1	1	0	1	1	2	1	1	2	2	2	1	1	1	3	2	3	3	3	3	3	3	3	3	3	2	3	2	3	3	2	3	3	3	3	3	3	3	3	3	3	3	2
S237	38	M	2	3	2	3	1	3	2	3	1	3	3	2	3	3	2	2	3	3	2	3	2	2	2	2	2	2	2	1	3	2	3	2	4	3	2	2	3	3	2	3	2	3	2	3	3	4	3
S238	25	M	1	2	3	1	4	0	1	1	3	3	0	0	1	1	3	0	1	1	2	4	3	3	3	2	2	4	3	2	4	3	4	4	2	2	2	2	2	1	2	2	2	3	2	2	3	3	4
S239	39	M	3	3	4	1	2	1	0	3	0	1	0	0	0	0	1	1	1	1	4	2	3	4	3	3	2	2	2	3	2	2	2	3	4	3	4	4	4	4	4	4	4	4	3	3	3	4	2
S240	27	M	1	1	3	1	1	0	0	3	3	3	1	0	0	0	3	0	0	0	3	1	3	3	2	2	4	3	4	4	4	3	4	3	4	4	2	3	2	3	4	2	1	4	3	3	3	2	3
S241	24	M	1	2	1	0	1	1	1	0	1	1	2	1	1	1	2	1	0	1	3	3	3	3	3	3	4	2	3	4	3	3	2	2	4	3	3	3	3	4	3	3	2	2	3	3	2	3	3
S242	27	M	2	4	3	2	2	3	2	1	1	4	0	1	4	4	2	3	2	4	1	3	3	3	1	2	1	3	2	2	3	1	3	3	1	1	1	1	1	1	1	1	3	1	1	1	1	2	3
S243	24	M	1	3	4	4	1	1	0	3	2	3	3	1	2	4	2	0	1	1	4	3	3	3	2	2	1	1	1	2	1	3	1	1	3	4	2	3	3	3	3	4	3	3	2	3	3	3	3
S244	57	M	0	1	2	1	3	1	1	4	3	3	3	3	1	1	3	0	1	0	2	3	3	3	3	3	3	3	3	3	4	4	4	4	3	3	3	3	3	3	4	2	3	2	3	3	3	2	4
S245	22	M	3	1	2	2	3	3	1	1	1	0	0	1	3	1	1	3	3	3	3	2	3	2	3	2	2	2	3	3	3	2	3	2	2	3	2	2	2	2	4	3	2	3	3	3	3	2	2
S246	53	M	1	3	3	2	3	1	1	3	3	2	3	2	1	3	3	1	2	1	2	3	2	2	2	2	3	2	4	3	4	2	3	3	3	3	3	2	2	3	2	3	2	3	2	3	4	3	4
S247	26	M	1	3	2	2	1	1	2	3	2	1	1	0	3	2	1	1	0	2	1	3	3	3	1	1	2	3	2	2	3	2	3	2	3	2	1	1	2	2	2	3	2	3	3	2	2	3	3
S248	21	M	1	2	3	1	2	1	2	1	2	3	2	1	1	2	3	1	0	0	2	3	2	3	3	3	4	3	3	4	2	2	3	3	3	3	3	2	2	3	3	4	3	4	3	3	3	3	3
S249	27	M	2	1	1	2	2	4	4	1	1	0	0	0	2	2	2	1	1	1	2	2	3	2	2	2	3	3	3	2	1	1	3	3	4	4	2	3	4	4	2	2	3	4	2	3	4	2	3
S250	29	M	0	3	3	4	4	0	1	4	4	1	3	3	0	3	3	0	3	0	4	4	4	4	4	4	4	2	2	4	4	2	2	2	3	3	4	4	4	4	4	3	4	4	4	4	4	3	4
S251	25	M	1	3	1	2	3	1	1	3	3	3	2	1	1	2	4	1	1	1	3	3	1	2	2	3	2	2	3	3	3	1	2	2	1	2	2	1	1	2	3	2	2	2	3	1	1	3	3
S252	30	M	3	4	4	4	3	1	3	4	3	3	3	3	3	4	3	1	3	3	2	2	3	3	2	2	1	2	3	2	2	3	3	2	3	3	2	2	3	3	3	4	3	4	3	3	3	3	2
S253	26	M	2	3	2	3	3	1	1	3	1	3	1	2	3	2	3	1	1	2	3	2	4	3	2	3	1	2	3	2	2	2	1	1	3	4	2	2	3	3	3	4	3	4	3	3	3	2	3
S254	38	M	1	3	1	1	1	1	1	3	1	1	1	1	1	1	1	1	1	1	3	2	2	2	2	3	2	2	2	2	2	2	2	2	3	3	3	3	3	3	3	3	3	3	3	3	3	2	3
S255	24	M	1	2	1	2	3	1	0	1	2	3	2	1	2	3	2	3	1	2	3	2	3	3	2	2	2	3	3	2	3	3	3	2	3	2	2	3	2	3	2	3	3	2	2	3	3	2	2
S256	31	M	1	2	1	3	2	2	3	3	1	2	1	0	4	3	1	0	3	2	3	2	3	4	2	2	3	1	2	2	2	3	3	1	1	2	1	2	2	1	1	2	3	2	3	1	3	3	4
S257	31	M	2	4	2	1	1	4	1	0	1	1	2	1	3	2	0	1	1	3	2	2	2	3	2	2	3	2	2	2	3	1	2	3	3	2	2	3	2	2	2	3	3	3	3	3	4	3	3
S258	54	M	3	1	1	3	1	4	2	4	1	2	2	1	3	1	2	2	1	3	3	2	3	3	3	3	2	1	2	2	2	2	2	2	3	4	2	3	3	2	3	3	3	3	2	3	2	3	3
S259	32	M	1	4	3	3	4	1	3	4	4	3	2	2	1	4	3	1	2	1	2	3	3	3	3	3	3	4	3	3	3	3	4	3	1	2	3	2	2	1	1	2	2	2	2	1	1	2	3
S260	40	M	1	4	3	3	1	1	0	4	3	1	3	3	0	3	3	1	1	0	4	3	2	2	2	2	3	3	3	3	4	3	3	3	2	2	4	3	3	4	4	2	3	2	2	4	1	3	4
S261	22	M	1	0	1	0	1	3	0	0	0	3	1	0	1	0	1	0	0	1	3	2	4	4	3	4	3	1	3	4	2	2	3	2	4	4	3	3	4	4	4	4	4	3	3	3	4	3	2
S262	32	M	2	3	3	2	1	1	1	1	1	4	2	2	2	3	2	1	2	2	3	2	3	3	2	2	2	2	3	3	1	2	3	2	2	3	2	2	2	3	2	3	3	3	2	3	2	3	2
S263	25	M	1	3	3	2	3	1	1	3	1	4	0	1	1	2	1	1	1	1	4	2	3	3	3	3	3	3	3	4	3	3	3	3	3	2	3	3	3	3	3	3	3	3	3	2	2	3	4
S264	29	M	1	4	4	1	2	1	1	4	3	4	1	1	1	4	2	1	1	1	2	3	3	3	3	2	2	3	3	3	3	3	3	3	3	4	3	2	3	3	3	3	3	3	3	4	3	3	3
S265	48	M	0	4	3	3	2	0	3	3	1	1	0	1	0	3	1	0	2	0	3	3	3	3	2	3	2	3	2	3	3	3	3	2	2	2	2	2	2	3	2	3	2	2	2	2	2	3	3
S266	25	M	2	1	1	1	0	2	1	0	2	1	2	1	2	1	1	2	2	1	2	2	2	3	3	3	2	3	2	3	2	3	3	2	3	3	3	3	2	3	3	3	4	3	2	3	3	4	2
S267	35	M	1	3	3	3	2	1	2	2	1	4	2	3	1	2	4	0	2	1	3	2	2	3	2	3	2	3	3	3	2	2	3	3	2	2	3	2	1	2	2	2	2	2	2	2	2	2	2
S268	23	M	1	2	1	3	1	1	1	3	3	1	1	1	2	1	1	1	0	1	3	2	4	4	4	4	3	3	2	3	3	3	2	3	4	4	2	3	3	4	3	3	3	3	3	3	2	3	3
S269	24	M	1	2	1	0	2	1	1	0	1	2	3	0	2	1	1	1	1	1	3	2	4	4	3	4	3	2	3	3	3	2	3	2	3	4	3	2	4	3	3	3	3	3	3	3	3	4	3
S270	27	M	1	2	1	1	1	1	0	1	1	0	0	0	3	2	0	0	0	1	4	1	4	4	3	4	2	1	1	3	1	1	1	1	3	3	3	3	2	3	3	3	3	3	3	3	3	3	1
S271	29	M	0	2	2	1	1	0	1	0	0	2	0	0	0	1	1	0	0	0	4	3	4	4	3	3	4	2	3	4	4	3	3	3	3	3	4	4	4	3	4	3	3	3	3	3	3	4	4
S272	21	M	1	0	2	0	0	1	1	4	0	0	1	0	0	0	0	0	1	0	3	1	3	4	4	4	3	2	4	3	1	3	3	2	4	4	4	3	3	4	4	4	4	4	4	3	3	4	1
S273	20	M	1	1	1	0	0	2	1	3	1	4	0	2	0	2	3	1	1	0	2	3	2	2	1	1	2	3	3	3	1	2	2	3	4	4	2	2	3	3	3	3	2	3	2	2	3	2	2
S274	26	M	1	1	3	2	2	3	3	4	0	4	0	0	1	1	2	1	1	1	4	3	4	2	3	4	3	2	4	3	2	1	2	2	4	4	3	3	4	4	4	4	3	4	4	4	4	4	2
S275	32	M	1	3	1	1	0	1	1	1	1	3	0	1	1	3	0	1	0	1	3	2	3	4	3	4	2	2	1	4	2	3	1	3	3	3	4	4	3	3	3	4	3	4	3	3	4	3	2
S276	25	M	1	1	1	0	2	0	1	0	2	2	3	1	2	1	2	0	1	1	3	4	2	4	3	4	4	3	4	4	3	3	1	3	3	4	3	3	4	4	4	4	4	4	4	4	3	3	4
S277	28	M	0	1	0	0	0	1	0	1	0	0	0	0	0	1	0	0	1	0	2	1	4	3	3	4	3	3	4	3	4	3	4	3	3	4	2	4	3	3	4	3	4	2	2	3	3	3	1
S278	26	M	1	2	2	3	2	2	2	1	1	0	2	3	2	1	1	1	2	3	3	2	2	1	1	2	3	3	2	1	2	1	1	1	2	3	2	3	3	2	2	2	2	1	1	2	3	3	1
S279	29	M	2	2	1	1	1	3	1	1	1	1	1	0	3	1	1	2	1	1	2	2	2	2	2	2	2	2	1	2	1	1	1	1	4	3	2	2	3	3	3	3	3	3	3	4	4	3	2
S280	35	M	2	2	1	0	0	0	2	3	1	1	1	2	3	0	3	2	1	1	4	1	4	4	4	4	1	1	3	2	4	1	4	1	1	4	2	4	4	4	3	4	3	3	4	4	4	4	3
S281	22	M	3	4	4	4	2	1	3	4	1	1	3	1	4	4	3	4	3	4	3	3	3	1	1	1	1	2	2	1	2	1	2	3	4	3	3	2	4	4	2	3	1	3	3	3	2	2	4
S282	21	M	0	2	1	0	1	0	0	0	0	3	1	0	0	0	4	4	0	0	4	4	4	4	3	2	1	4	4	4	4	1	4	2	4	4	1	4	4	4	4	4	3	4	3	4	4	4	4
S283	24	M	1	4	4	1	1	4	2	3	1	4	1	0	1	3	1	1	2	0	3	2	4	3	3	2	3	2	1	3	2	1	1	3	3	3	3	3	3	3	3	4	3	3	3	3	3	3	1
S284	28	M	1	1	1	0	1	1	1	0	2	3	0	1	0	2	2	0	2	1	2	2	3	4	4	4	3	1	2	3	3	1	1	2	4	4	3	3	4	3	4	3	4	3	3	4	4	3	3
S285	23	M	1	4	3	2	4	0	0	3	4	4	0	1	0	4	1	0	2	0	3	4	4	4	4	4	3	4	4	4	4	4	4	4	4	4	4	4	4	4	4	4	4	4	4	4	4	4	4
S286	33	M	2	3	2	2	1	3	0	4	1	3	1	1	2	2	1	2	2	2	4	3	4	3	3	4	2	1	1	2	2	1	1	1	3	3	4	3	3	3	3	4	3	3	3	3	3	4	3
S287	36	M	1	3	3	1	2	1	1	3	1	3	3	1	1	2	3	1	1	1	4	3	4	4	4	4	3	2	3	2	3	3	4	3	4	4	4	4	4	4	4	4	4	4	4	4	3	4	3
S288	32	M	1	2	1	1	1	3	2	1	1	2	1	1	3	1	1	1	1	3	3	2	3	3	3	3	3	2	2	2	2	3	2	3	2	2	3	2	3	3	3	3	3	3	3	3	3	3	1
S289	20	M	1	4	3	1	1	1	2	3	3	4	2	1	1	4	2	0	2	1	3	2	4	4	3	2	1	2	1	2	1	1	1	1	1	3	2	2	2	3	1	3	2	3	2	3	2	4	2
S290	23	M	1	3	1	1	2	0	0	1	1	0	0	0	4	3	1	0	0	2	2	2	2	2	2	2	3	2	2	2	3	2	3	2	2	2	4	3	3	3	3	1	2	2	3	1	2	2	2
S291	51	M	2	3	3	2	2	3	2	1	2	3	1	2	0	3	2	0	1	1	3	1	3	3	3	3	2	4	2	3	3	2	2	3	3	3	3	3	2	4	3	3	2	3	2	3	2	4	3
S292	20	M	1	1	2	1	2	1	1	1	3	4	2	3	3	2	4	0	1	2	4	3	4	3	3	2	3	1	4	2	3	2	3	1	4	4	2	3	3	4	4	4	3	3	2	3	3	3	3
S293	32	M	3	2	3	2	2	3	2	3	3	3	3	1	2	2	3	2	1	1	2	2	3	3	3	3	2	4	4	3	2	2	3	3	3	3	3	3	4	4	3	4	3	4	3	3	3	3	2
S294	27	M	1	4	2	2	3	0	0	4	2	3	3	2	1	3	3	1	3	2	3	2	4	3	3	3	2	4	3	3	3	2	2	3	2	3	3	3	2	2	3	3	3	4	3	3	3	3	2
S295	33	M	3	3	3	1	3	1	1	3	1	1	0	0	2	3	1	1	1	1	3	2	3	3	3	3	2	2	3	2	2	3	2	2	3	3	3	3	2	4	4	3	3	3	2	3	3	2	2
S296	28	M	2	2	1	0	0	3	0	0	0	1	0	0	1	0	1	1	0	1	4	1	3	4	3	3	3	1	1	1	1	2	3	1	2	2	4	3	3	4	4	3	4	3	4	4	4	4	2
S297	38	M	1	3	3	1	3	1	1	3	2	3	1	3	1	4	1	1	1	1	3	2	3	3	3	3	2	3	3	3	3	3	3	3	3	3	3	3	2	3	2	4	2	3	2	3	2	3	3
S298	31	M	1	4	3	1	1	1	0	1	0	3	1	1	0	3	1	1	0	0	4	3	4	4	4	4	3	3	3	3	4	4	4	3	3	3	4	3	3	3	4	4	3	3	4	4	4	4	3
S299	20	M	1	1	1	1	1	1	2	1	1	1	0	0	0	1	2	1	0	0	4	4	2	3	3	3	4	3	3	3	3	4	4	4	3	3	2	3	4	3	4	3	3	3	4	4	3	4	1
S300	36	M	1	1	1	0	1	1	0	3	0	1	0	0	0	0	0	1	1	1	4	3	4	4	4	4	4	2	3	3	4	4	3	3	4	4	2	3	3	3	3	3	3	3	3	2	2	3	4
S301	33	M	2	1	2	3	2	2	3	2	2	1	2	3	3	2	2	1	2	2	2	3	2	2	3	3	2	2	3	3	3	2	2	2	2	2	2	3	2	2	2	3	3	2	2	3	3	2	3
S302	40	M	3	4	3	1	3	1	1	1	3	2	2	2	1	3	3	1	1	1	3	2	3	3	3	3	2	2	2	2	2	3	3	2	2	3	3	3	3	3	3	3	3	3	3	3	3	3	2
S303	24	M	1	1	1	1	3	3	4	0	1	1	1	0	2	1	2	1	3	3	1	1	1	3	2	3	1	1	3	2	3	1	3	2	4	4	3	2	2	3	2	3	3	3	2	3	3	4	3
S304	29	M	3	1	1	1	0	4	1	3	0	1	0	0	1	1	0	0	1	1	4	3	4	4	4	4	1	1	2	1	2	2	3	1	3	3	4	4	4	4	4	4	4	4	4	4	4	4	3
S305	25	M	1	1	1	0	2	1	0	3	1	2	0	0	1	0	0	1	2	0	4	3	4	3	4	4	2	1	2	3	3	4	3	2	3	3	4	4	3	3	4	3	3	4	3	3	3	4	3
S306	19	M	1	3	2	1	0	3	0	0	0	2	0	0	3	1	1	0	0	1	2	1	2	2	2	2	3	1	1	3	2	1	2	1	4	3	2	1	2	3	1	2	1	3	2	2	3	3	2
S307	58	M	2	2	2	0	1	2	1	1	0	1	1	0	2	1	0	1	1	1	4	2	4	4	3	3	3	1	3	3	2	2	3	2	3	3	3	3	3	4	3	3	3	3	3	3	2	3	3
S308	29	M	1	2	2	2	2	1	2	2	2	2	2	2	1	1	2	1	1	1	3	2	3	3	3	3	2	3	2	3	2	3	3	3	3	3	3	3	3	3	3	3	3	3	3	3	3	3	2
S309	31	M	2	4	4	4	3	0	1	4	3	2	3	2	2	4	3	3	4	2	2	2	3	1	2	2	1	2	1	2	2	2	2	2	1	2	2	2	2	2	1	2	1	2	1	1	1	1	2
S310	41	M	1	4	4	4	2	1	2	4	2	4	3	1	0	4	4	0	2	0	3	2	4	3	4	4	4	3	3	4	2	3	3	3	3	3	4	4	3	3	3	3	4	3	3	3	3	3	2
S311	18	M	1	4	4	1	1	0	1	3	2	4	1	1	4	3	4	2	1	1	2	3	3	3	3	2	1	2	4	3	3	2	3	4	2	3	2	2	2	4	1	3	3	4	3	4	4	2	2
S312	28	M	3	3	3	1	2	1	0	2	1	3	0	1	2	0	0	1	1	0	4	1	4	3	3	3	4	2	2	4	3	4	3	3	4	2	4	4	3	3	3	4	3	4	4	4	4	4	4
S313	undisclosed	M	1	3	2	1	1	1	2	3	3	1	2	1	1	3	1	0	1	0	2	3	3	3	3	3	4	3	3	4	3	3	3	3	3	2	3	3	3	3	3	3	4	3	3	2	2	3	3
S314	22	M	0	1	2	1	2	3	2	1	0	2	3	2	1	2	3	2	1	3	2	1	2	1	2	3	4	3	2	1	2	3	4	3	2	2	2	2	1	2	3	2	1	2	3	4	2	3	3
S315	22	M	1	4	3	0	1	1	1	3	0	3	1	0	3	4	3	2	2	2	1	3	2	3	2	2	1	3	2	1	1	1	4	4	3	2	1	1	1	2	1	2	1	3	2	2	2	1	2
S316	38	M	2	3	3	1	1	1	1	0	1	0	0	0	3	1	1	0	0	3	2	2	3	4	2	2	3	1	2	3	2	1	3	2	3	3	2	3	3	3	4	3	4	3	3	4	3	3	1
S317	26	M	4	4	4	1	1	4	0	1	1	2	1	1	4	4	2	2	2	2	1	3	1	3	2	3	2	4	3	3	4	3	3	4	3	4	1	2	2	3	3	4	4	4	3	4	2	2	3
S318	48	M	0	1	1	1	2	1	1	3	1	2	1	1	0	1	3	2	1	1	4	1	4	4	4	3	3	2	3	4	1	3	2	3	4	4	4	4	4	4	3	3	4	3	2	4	3	4	2
S319	19	M	1	2	1	0	2	1	2	0	0	0	0	0	1	0	1	1	0	1	2	2	3	3	3	2	3	2	3	3	3	3	3	3	3	3	2	2	3	3	3	3	3	3	3	3	3	3	2
S320	25	M	1	1	3	3	1	1	0	1	1	1	0	3	3	1	0	0	0	0	4	4	3	3	3	3	3	3	4	3	3	3	3	3	3	3	2	3	3	3	2	4	4	4	4	4	4	4	4
S321	28	M	1	3	3	3	3	1	1	4	3	3	2	3	2	3	3	1	2	1	2	3	3	2	1	3	1	3	4	3	2	2	3	4	3	2	2	2	2	1	1	1	1	1	1	1	2	3	3
S322	25	M	1	1	1	1	2	2	1	1	1	1	1	1	1	1	1	1	1	1	3	3	3	3	3	3	3	2	3	2	3	3	3	3	3	2	2	3	3	3	3	3	3	3	3	2	3	2	2
S323	24	M	1	0	2	0	1	0	0	3	1	2	1	0	0	1	2	0	1	1	4	2	4	4	4	4	3	2	2	3	3	3	3	2	4	3	4	4	2	3	3	3	4	3	3	3	2	4	4
S324	33	M	1	4	3	1	3	3	0	4	3	0	1	1	3	4	1	0	1	0	2	3	4	4	3	4	3	3	3	4	3	3	3	4	3	3	3	3	3	3	2	2	3	3	3	2	2	3	4
S325	30	M	1	1	0	0	1	1	0	1	0	1	1	0	1	0	1	0	0	1	3	1	3	4	4	4	2	1	2	2	3	2	3	3	4	3	3	3	2	4	3	3	2	4	3	2	2	3	4
S326	23	M	1	2	2	0	1	1	0	1	1	2	2	2	2	0	2	0	2	2	4	2	4	4	4	4	4	3	3	4	3	3	3	3	3	2	2	4	3	3	3	4	3	3	3	3	3	4	3
S327	24	M	0	2	2	0	1	1	1	1	3	3	1	1	1	2	1	0	1	1	3	4	4	4	4	4	4	1	4	4	4	3	3	3	3	3	2	2	3	4	3	4	3	3	3	3	3	3	4
S328	21	M	1	3	1	1	2	1	2	1	2	3	2	2	1	3	3	1	1	1	4	4	3	3	3	3	2	2	3	4	3	3	3	3	3	3	4	3	3	3	3	3	3	3	3	2	3	3	3
S329	24	M	1	4	0	2	0	3	1	4	3	2	1	0	1	3	2	1	0	2	1	3	3	3	3	4	3	4	4	3	3	1	3	4	4	4	2	3	4	4	3	4	4	3	4	4	3	3	4
S330	25	M	1	3	2	2	1	1	1	1	2	2	2	3	2	1	1	0	1	1	2	2	2	3	3	3	3	3	2	3	3	2	3	3	3	3	3	4	3	3	4	4	3	2	3	3	3	1	2
S331	24	M	1	3	2	1	3	1	2	0	0	1	0	0	1	3	0	1	2	1	4	3	3	3	1	2	2	3	2	3	3	3	2	2	3	3	2	2	4	3	3	2	3	2	3	2	3	3	3
S332	20	M	1	4	4	3	3	1	1	4	4	3	4	4	1	4	4	1	0	1	2	3	3	3	3	2	2	3	3	3	3	3	3	3	3	3	2	3	2	3	1	4	2	2	2	1	2	4	3
S333	21	M	1	4	3	1	3	3	1	1	1	3	1	0	1	3	1	1	1	3	3	2	3	3	3	3	2	3	2	2	2	2	3	3	4	3	3	3	3	3	4	3	4	3	3	3	3	3	3
S334	30	M	1	4	2	3	3	1	1	3	1	2	1	1	1	3	2	1	2	1	2	3	2	2	2	2	3	3	3	3	3	3	3	3	2	3	3	2	3	3	3	3	4	3	3	3	3	2	3
S335	19	M	1	4	3	3	3	1	3	4	3	2	2	2	3	4	2	1	2	1	1	2	2	2	2	2	3	2	3	3	2	2	2	3	3	3	2	2	2	2	1	3	2	3	2	3	2	2	2
S336	25	M	1	1	1	2	0	2	1	2	3	2	1	2	3	0	2	4	3	2	2	2	2	3	2	1	4	4	2	3	3	2	2	3	3	3	3	3	4	3	4	3	4	4	3	2	3	3	3
S337	25	M	3	4	3	2	3	2	2	3	2	3	1	1	2	3	2	1	2	1	3	1	4	4	3	3	2	2	3	2	2	1	2	2	3	3	3	3	3	4	2	2	2	3	2	3	3	3	2
S338	20	M	1	3	4	1	2	1	1	0	2	3	2	1	1	1	3	0	1	1	2	3	3	3	3	3	4	3	4	4	2	4	4	3	4	3	2	2	2	4	1	3	2	3	3	1	3	3	3
S339	28	M	1	2	2	1	2	1	1	0	1	2	1	2	0	1	2	1	1	0	3	3	4	3	2	3	3	1	2	3	3	2	3	3	2	2	3	3	3	3	3	4	3	3	3	3	4	3	2
S340	28	M	1	3	2	1	1	1	1	3	3	4	3	2	3	2	3	1	1	3	2	3	2	2	1	2	2	3	4	3	2	2	3	2	3	3	1	2	2	3	1	2	3	1	2	3	2	3	1
S341	30	M	1	2	1	1	1	1	2	3	1	1	1	1	1	2	1	0	0	1	4	1	4	1	4	4	3	1	1	1	1	2	1	1	3	1	4	2	1	2	2	2	3	1	2	2	1	2	2
S342	29	M	1	3	1	1	3	1	0	3	1	3	1	2	2	3	1	0	1	1	3	2	4	2	4	4	3	4	2	3	2	4	3	2	4	3	3	4	3	3	2	4	3	4	3	2	3	4	3
S343	30	M	1	2	0	1	0	2	0	1	1	0	1	0	1	1	1	0	1	2	4	1	4	4	4	4	4	2	3	4	3	2	4	4	4	4	1	1	4	4	4	4	4	4	4	4	4	4	4
S344	18	M	3	3	1	1	1	0	0	0	0	3	3	0	3	2	4	3	0	2	2	3	3	4	3	2	3	2	4	3	4	3	2	2	1	4	2	3	4	4	3	4	3	4	4	4	4	2	3
S345	24	M	1	3	2	1	3	1	1	2	2	3	2	2	1	1	3	0	0	3	3	4	3	3	1	1	3	2	3	3	4	2	3	2	2	4	3	2	3	4	4	3	2	3	3	3	3	2	4
S346	25	M	1	1	1	1	1	2	2	1	1	1	2	2	2	1	1	2	1	1	3	2	2	3	3	3	3	3	3	2	2	2	3	3	3	2	2	2	2	2	2	3	3	3	3	3	3	3	3
S347	26	M	1	4	2	2	3	1	1	1	2	3	3	2	3	3	2	1	0	2	2	3	3	3	3	3	3	1	3	3	3	2	3	3	3	3	3	3	3	3	4	3	3	3	3	3	3	3	3
S348	40	M	1	3	3	4	3	1	3	4	4	3	3	3	1	3	3	1	2	1	2	2	2	1	1	2	1	3	2	2	1	1	2	2	2	1	2	1	2	2	1	2	2	2	1	2	1	2	1
S349	22	M	1	3	2	1	4	0	1	2	2	4	2	1	2	2	2	0	0	0	3	3	3	3	3	3	3	2	3	2	3	2	3	4	2	3	2	3	2	3	2	2	2	2	2	1	3	3	2
S350	44	M	1	1	2	1	1	0	2	3	1	3	0	0	0	0	2	1	1	0	4	3	4	4	4	4	3	2	2	4	2	3	2	3	3	3	3	3	3	3	3	3	3	3	3	3	3	3	3
S351	57	M	2	1	2	2	2	1	2	2	0	1	1	0	2	1	1	2	2	2	3	1	2	2	2	2	2	2	2	2	1	2	2	2	3	4	2	2	3	3	2	3	1	4	3	3	3	2	1
S352	32	M	1	3	2	1	2	1	0	1	2	1	1	1	0	2	1	1	1	1	3	2	3	3	3	3	2	3	3	3	2	3	3	4	4	4	3	3	3	4	3	4	3	4	3	4	3	2	2
S353	28	M	1	1	2	0	1	3	1	3	1	3	0	0	3	2	1	0	1	0	1	2	4	4	4	4	2	3	3	3	3	2	3	4	2	3	2	2	3	3	4	3	4	3	3	4	3	2	2
S354	25	M	2	4	2	1	1	0	2	2	3	4	4	3	2	2	2	3	2	2	4	2	4	4	4	3	3	3	3	3	3	3	4	4	4	3	1	4	4	4	3	3	4	4	3	3	3	4	2
S355	21	M	1	4	3	3	3	1	2	1	1	3	0	2	1	3	3	1	2	1	3	2	4	3	3	3	2	3	3	2	3	3	3	3	2	3	3	3	3	3	1	4	1	3	2	3	3	3	2
S356	18	M	1	3	1	1	2	3	1	1	2	2	1	2	1	3	1	1	1	1	2	2	3	3	3	2	2	2	3	2	2	2	2	2	2	3	2	2	3	3	3	2	2	3	2	2	2	2	2
S357	37	M	1	3	2	1	2	1	0	4	2	1	3	2	3	1	2	1	2	3	2	2	4	3	2	2	2	3	4	3	2	2	3	3	4	4	2	2	2	4	2	4	2	4	2	4	2	3	2
S358	34	M	1	4	4	2	1	1	3	3	1	2	0	1	3	3	0	1	3	3	1	2	2	1	1	2	2	2	2	2	1	3	2	2	4	3	2	1	3	4	3	3	3	3	3	3	4	2	2
S359	30	M	3	2	1	1	1	2	3	2	1	1	2	0	1	1	2	3	2	0	3	2	3	4	3	2	2	3	3	4	3	2	2	3	1	2	2	3	4	3	2	1	2	3	4	3	1	2	2
S360	21	M	1	1	1	0	1	1	0	2	1	1	1	1	2	1	2	1	0	1	2	3	3	3	2	2	4	1	3	3	3	2	3	3	4	3	3	3	3	4	2	3	3	4	3	4	3	3	4
S361	30	M	3	3	1	1	1	3	2	1	1	1	1	1	1	2	1	1	1	3	4	4	1	4	3	3	2	1	1	1	1	1	1	1	1	3	4	3	3	3	3	3	3	3	3	3	3	3	4
S362	36	M	1	2	3	2	3	1	1	3	2	3	1	3	3	3	2	1	2	1	3	2	3	3	3	3	3	3	3	3	2	2	3	3	2	3	2	3	3	3	2	3	3	3	3	3	2	3	2
S363	39	M	1	2	2	1	3	3	1	3	1	1	1	0	2	3	1	1	1	1	2	2	4	4	3	3	2	2	2	2	2	2	3	2	3	3	3	4	3	3	1	4	3	3	2	3	3	4	3
S364	40	M	1	1	1	3	2	1	3	3	2	3	1	1	2	1	1	0	1	2	3	2	3	3	3	3	2	2	2	4	3	3	1	1	4	4	3	3	3	3	3	3	3	3	3	3	3	3	3
S365	25	M	1	2	3	1	2	4	1	3	1	3	2	1	2	3	2	0	0	1	3	2	3	3	3	3	3	2	2	3	1	3	2	2	3	2	2	3	3	3	3	3	3	3	3	3	3	3	4
S366	36	M	4	4	4	4	0	3	0	3	0	0	0	0	0	3	1	0	0	0	4	1	4	4	4	4	1	1	4	3	2	2	2	3	3	3	4	4	4	4	4	4	3	4	4	4	4	4	1
S367	undisclosed	M	1	3	2	2	1	1	2	3	3	4	2	3	3	2	3	2	1	3	2	2	1	2	2	2	2	3	4	3	2	1	3	2	3	3	2	2	2	3	2	3	3	1	2	3	2	2	1
S368	22	M	1	4	3	3	3	0	2	4	2	2	2	2	1	4	3	0	3	0	3	3	4	3	3	3	2	4	4	3	3	3	2	2	3	3	3	3	2	3	3	4	3	4	3	3	1	3	2
S369	35	M	1	3	3	3	1	1	1	3	1	3	1	1	3	3	3	0	1	1	4	3	3	3	3	3	3	2	2	2	3	3	3	3	2	2	4	3	2	2	2	2	2	2	2	2	2	4	4
S370	28	M	1	4	2	0	2	0	1	1	1	1	1	0	1	1	3	1	0	1	4	2	4	4	4	4	2	3	4	4	3	2	4	4	4	4	1	4	3	4	3	4	1	2	3	3	3	4	3
S371	28	M	1	4	4	1	3	1	1	4	1	1	0	1	1	2	0	2	1	0	2	3	3	3	1	2	3	3	3	3	4	2	1	3	3	3	3	2	3	4	2	4	3	4	2	3	2	3	3
S372	32	M	2	3	3	2	1	1	2	4	0	0	0	0	3	3	0	2	1	4	4	2	3	3	3	3	3	1	2	2	2	2	2	1	4	4	3	3	4	4	4	4	4	4	4	4	4	4	2
S373	33	M	2	4	3	2	3	2	4	3	1	3	1	2	2	3	2	2	1	1	2	1	3	3	3	2	1	1	1	1	1	1	2	2	4	3	2	2	2	3	2	3	4	3	3	3	3	3	1
S374	25	M	2	2	2	1	3	1	2	2	1	3	1	1	1	2	2	1	1	1	3	4	3	3	3	3	2	3	2	2	3	2	2	3	3	3	2	3	3	3	2	3	3	3	3	2	3	3	3
S375	39	M	2	4	2	1	1	1	0	3	1	1	0	1	1	2	1	1	1	1	4	4	4	4	4	4	4	3	3	3	4	3	3	2	4	4	4	4	4	4	4	4	4	4	4	4	3	4	4
S376	25	M	0	2	1	1	2	1	1	1	1	1	2	1	0	1	1	1	1	0	3	4	3	3	2	2	3	3	2	4	4	3	3	3	3	2	3	2	1	3	3	3	4	3	3	2	2	4	4
S377	25	M	0	3	2	1	1	1	1	3	0	2	0	0	1	4	0	1	1	1	3	3	4	3	4	4	2	4	3	3	2	3	4	3	2	2	1	3	3	3	1	2	4	3	2	2	2	4	3
S378	18	M	0	4	4	1	1	0	1	4	0	2	1	1	3	4	1	0	2	1	3	4	3	4	3	4	1	4	3	1	4	4	2	3	4	4	3	4	3	4	3	4	3	4	3	3	3	4	4
[truncated: 9 more columns]
