# Supplementary material for: Individual differences in empathy are associated with apathy-motivation
Source: Sci Rep. 2017 Dec 11;7:17293. doi: 10.1038/s41598-017-17415-w (PMC5725487; doi:10.1038/s41598-017-17415-w)
Supplement: Supplementary file 3 — Supplementary dataset sample 2 [file 41598_2017_17415_MOESM3_ESM.xlsx]

## Sheet: Sheet1
ID	Age	Gender	Questionnaires
			AMI_1	AMI_2	AMI_3	AMI_4	AMI_5	AMI_6	AMI_7	AMI_8	AMI_9	AMI_10	AMI_11	AMI_12	AMI_13	AMI_14	AMI_15	AMI_16	AMI_17	AMI_18	QCAE_1	QCAE_2	QCAE_3	QCAE_4	QCAE_5	QCAE_6	QCAE_7	QCAE_8	QCAE_9	QCAE_10	QCAE_11	QCAE_12	QCAE_13	QCAE_14	QCAE_15	QCAE_16	QCAE_17	QCAE_18	QCAE_19	QCAE_20	QCAE_21	QCAE_22	QCAE_23	QCAE_24	QCAE_25	QCAE_26	QCAE_27	QCAE_28	QCAE_29
R1	21	M	0	2	1	1	3	0	0	0	0	3	1	1	1	2	2	0	0	1	4	3	4	3	3	3	4	1	1	3	3	3	3	2	3	3	1	3	4	3	3	3	4	3	2	3	4	3	2
R2	63	M	1	3	2	3	1	1	2	2	1	3	1	0	1	1	0	1	1	1	3	3	3	3	2	2	2	3	3	3	2	4	2	2	3	3	3	2	4	3	3	2	2	2	3	3	3	3	3
R3	41	M	1	2	1	1	1	1	0	2	1	1	1	1	1	1	1	1	1	1	3	3	3	2	3	3	3	3	3	3	3	3	3	3	4	3	3	2	3	3	2	3	3	2	3	3	2	3	2
R4	34	M	1	1	1	0	0	3	0	1	1	0	0	0	0	0	0	0	1	0	2	3	4	4	4	3	3	2	4	4	4	3	3	2	3	3	1	3	3	4	4	4	4	4	4	4	4	4	2
R5	43	M	1	3	3	3	3	1	1	2	3	3	3	3	1	2	3	1	2	1	2	2	2	3	3	3	3	2	2	3	3	3	2	3	3	3	2	2	3	3	3	3	3	3	3	3	3	3	2
R6	43	M	1	2	2	2	2	2	1	2	0	1	0	0	2	1	0	1	1	2	2	3	3	3	2	3	3	2	3	4	2	2	3	2	3	3	2	3	3	3	3	3	3	3	3	3	3	4	3
R7	39	M	4	3	3	4	2	3	4	4	2	3	3	2	4	3	1	2	2	4	3	2	2	2	2	2	3	2	3	2	3	2	2	1	2	3	3	2	2	2	3	3	2	2	2	2	3	4	2
R8	42	M	1	1	1	1	1	1	1	3	1	1	1	1	1	1	1	1	1	1	3	2	3	2	2	3	3	3	3	3	2	3	3	3	3	3	3	2	3	3	3	3	3	3	3	3	3	3	3
R9	43	M	1	4	3	2	3	1	2	0	1	3	1	1	1	1	2	0	1	1	2	3	3	3	3	3	3	2	3	3	2	2	3	2	3	3	3	3	4	3	3	4	2	3	2	3	3	3	3
R10	27	M	2	3	3	1	3	1	0	1	1	4	0	0	3	1	1	1	2	2	2	2	3	3	3	3	2	2	3	3	3	2	2	2	4	4	2	3	3	4	3	4	4	3	3	4	3	4	2
R11	25	M	0	3	1	1	0	0	0	1	0	0	0	0	0	4	0	0	0	0	1	3	4	3	4	4	2	4	4	4	4	3	4	4	2	3	3	4	2	3	4	3	4	3	2	3	2	4	4
R12	44	M	1	1	2	1	2	1	1	3	0	1	1	0	0	1	1	0	2	1	1	2	4	3	3	3	4	3	4	4	3	3	3	3	3	3	1	3	3	3	3	4	4	3	3	3	3	4	1
R13	29	M	1	3	2	1	1	2	3	1	0	1	2	1	1	1	2	1	2	1	1	3	4	3	4	3	2	3	3	3	2	3	2	2	3	3	1	3	3	3	3	3	3	3	3	3	3	3	2
R14	35	M	2	1	2	3	3	1	2	3	2	2	2	2	1	2	1	1	2	1	2	3	3	3	3	3	2	3	3	3	2	3	3	3	3	2	2	3	3	3	3	3	4	3	3	3	3	3	3
R15	27	M	1	4	2	4	4	0	0	4	1	2	1	0	1	0	1	0	1	0	1	3	4	4	4	4	4	2	2	4	3	3	2	4	4	4	1	4	4	4	4	4	4	4	4	4	4	4	2
R16	39	M	1	1	2	3	1	2	1	4	3	3	1	1	1	1	1	1	1	0	2	2	3	2	2	3	1	1	1	2	2	1	2	1	3	3	3	3	2	2	2	3	2	3	3	2	1	4	3
R17	28	M	1	0	1	0	0	0	0	0	0	1	0	1	0	0	1	0	0	0	1	2	4	4	4	4	3	1	3	3	3	3	3	1	4	4	1	4	4	4	4	4	4	4	4	4	4	3	2
R18	35	M	1	3	1	1	2	0	1	4	3	0	1	0	1	4	0	1	2	1	2	3	3	3	3	4	2	2	4	3	3	3	3	3	1	2	3	3	2	2	2	3	3	2	2	2	2	4	2
R19	29	M	1	3	3	3	3	1	0	3	4	4	4	4	3	1	4	0	3	3	3	3	3	2	2	2	3	3	3	4	2	2	3	4	1	2	2	1	2	3	2	2	2	1	1	3	1	1	3
R20	30	M	1	2	1	1	1	0	1	1	1	1	1	1	3	1	1	2	1	1	2	4	3	3	3	2	2	2	3	3	1	3	2	2	3	3	2	3	3	4	3	3	3	3	3	3	3	2	4
R21	32	M	2	4	4	4	3	1	1	4	3	2	2	1	1	2	2	4	4	2	3	3	3	2	2	2	1	2	2	1	2	2	2	2	2	1	3	2	2	2	1	2	1	2	1	1	2	2	3
R22	23	M	3	4	4	4	3	1	4	4	2	4	1	3	4	3	3	3	1	2	2	3	4	3	2	3	1	2	1	2	1	3	2	1	4	1	2	3	4	4	2	4	1	2	3	2	3	1	4
R23	41	M	1	2	3	2	1	1	1	4	4	1	3	1	2	1	2	1	1	2	3	3	3	2	1	2	2	2	3	3	3	3	4	1	3	2	3	2	2	3	2	3	3	2	2	2	3	3	2
R24	22	M	3	2	1	1	1	1	2	1	1	3	1	1	3	3	3	1	1	0	2	3	3	3	3	3	2	3	3	3	2	2	3	3	3	2	1	3	3	3	3	3	3	3	2	3	3	3	2
R25	23	M	3	1	1	0	0	3	2	0	1	3	1	1	3	1	3	1	1	0	1	3	4	3	3	3	3	1	3	2	1	1	2	2	4	4	2	4	4	4	4	4	4	4	4	4	3	4	3
R26	52	M	0	3	3	1	1	1	0	3	1	0	1	1	0	1	1	0	1	0	1	2	3	4	3	3	3	2	3	4	2	4	3	3	4	3	2	4	3	3	4	3	3	3	3	3	3	4	3
R27	60	M	3	3	3	1	0	1	0	1	0	0	0	0	0	0	0	0	0	0	1	2	4	4	4	4	4	2	3	4	4	3	3	3	4	4	2	4	4	4	3	4	4	4	4	4	4	4	2
R28	34	M	2	3	2	3	3	1	1	2	1	1	3	1	0	3	3	1	0	1	2	2	3	3	3	3	3	4	4	3	4	3	4	3	3	2	3	3	2	4	3	2	3	2	2	2	2	3	1
R29	33	M	1	4	2	1	0	1	1	1	1	1	1	0	3	1	1	0	1	2	2	1	3	3	2	2	3	2	3	3	3	2	3	3	4	4	3	2	3	3	3	4	4	3	4	4	3	4	2
R30	20	M	3	3	2	2	2	1	1	1	2	3	1	1	1	1	2	2	1	1	2	2	3	3	3	3	3	3	2	3	2	3	3	3	3	3	3	3	3	4	3	3	3	3	3	3	3	3	3
R31	47	M	1	4	4	2	1	1	0	3	1	3	1	1	0	3	2	0	1	0	1	1	4	3	4	3	4	2	3	4	3	3	3	3	2	2	2	4	3	3	3	4	3	3	2	3	3	4	2
R32	25	M	3	4	2	2	1	3	1	3	1	2	1	1	1	3	1	1	1	1	1	3	4	4	4	4	3	3	2	2	2	3	3	3	4	4	2	4	4	4	4	4	4	4	4	4	4	4	3
R33	40	M	0	1	3	3	1	1	0	3	1	3	1	2	1	3	1	0	1	1	2	4	3	3	3	2	1	1	3	3	2	3	3	1	3	2	3	3	2	3	2	3	2	2	2	2	3	3	3
R34	36	M	1	3	3	2	2	1	1	2	1	0	0	0	1	2	0	1	1	1	3	2	3	3	2	2	2	3	4	3	3	3	4	3	4	3	3	3	3	3	3	4	3	4	3	2	3	2	2
R35	24	M	1	3	1	1	0	2	1	1	1	0	0	0	3	3	3	1	1	1	2	2	4	3	3	3	2	1	2	2	1	1	1	1	3	3	4	3	2	2	1	3	2	3	2	2	2	3	4
R36	29	M	1	2	1	0	1	1	0	1	1	0	1	1	0	2	1	1	1	0	2	3	3	3	3	3	2	2	2	3	2	3	2	3	2	3	4	2	3	3	3	2	3	3	3	3	3	4	3
R37	36	M	3	4	4	3	2	2	2	3	3	2	3	3	2	3	2	3	2	2	3	2	2	3	2	2	2	2	2	3	3	2	2	2	3	2	2	2	2	2	2	2	2	3	2	2	3	2	2
R38	31	M	2	2	2	2	2	2	2	2	1	1	1	1	2	2	2	2	2	2	3	2	3	3	3	3	2	3	3	2	3	3	3	3	3	3	3	2	3	2	2	3	2	2	2	4	2	3	2
R39	28	M	1	3	0	2	1	1	0	1	1	1	0	0	4	1	0	3	1	2	2	3	3	4	2	2	1	2	4	2	3	1	2	2	4	4	4	3	3	4	3	4	4	3	3	4	4	3	3
R40	23	M	1	4	4	4	3	4	4	4	4	4	4	4	0	4	4	2	2	3	1	1	3	3	1	4	4	2	2	3	3	3	2	2	2	3	1	3	3	4	2	3	3	3	2	3	3	2	1
R41	27	M	1	1	1	3	0	2	0	4	0	0	1	0	1	1	0	2	1	1	2	4	3	3	3	2	1	2	2	3	4	2	2	3	3	3	2	3	3	3	2	4	2	3	2	3	3	3	2
R42	43	M	1	3	3	0	4	1	0	0	1	3	1	1	1	0	1	2	2	1	1	2	3	3	3	2	3	2	2	2	3	1	2	2	3	4	1	3	3	4	2	4	3	3	3	4	3	3	1
R43	43	M	0	1	1	1	3	1	1	0	3	3	1	3	1	1	2	0	3	1	1	1	4	4	4	4	3	3	3	4	4	3	2	3	4	3	2	3	3	4	3	4	3	4	3	3	3	4	1
R44	33	M	2	3	2	2	3	1	3	2	1	3	1	2	2	2	3	1	2	3	2	3	3	2	2	4	1	1	2	2	2	2	2	3	4	3	4	3	4	4	3	4	3	4	3	3	3	3	2
R45	33	M	1	3	1	2	2	1	0	3	1	2	1	1	0	1	1	0	0	0	1	2	4	3	3	3	2	3	3	4	3	2	3	3	4	4	2	3	3	3	2	3	3	4	3	3	3	3	2
R46	24	M	0	2	2	0	2	1	0	1	1	2	2	2	1	0	2	0	1	1	1	2	4	4	3	3	4	3	3	4	3	2	3	3	3	2	3	4	4	3	3	3	3	3	3	3	3	4	3
R47	26	M	1	3	0	0	0	0	0	3	3	2	2	1	2	3	3	2	2	1	3	3	3	3	4	3	2	3	3	2	3	3	2	3	3	3	2	3	3	3	4	2	2	4	3	4	1	2	3
R48	20	M	1	3	3	4	4	0	1	4	1	3	3	1	1	3	1	0	3	1	1	2	3	3	2	3	3	4	2	3	4	4	2	4	2	3	2	3	3	3	2	3	3	3	3	3	4	2	2
R49	50	M	1	2	3	2	0	2	1	4	1	2	2	0	2	2	1	1	1	0	2	3	3	3	2	3	1	1	3	3	1	2	2	2	4	3	3	2	3	3	2	3	3	3	3	3	3	3	4
R50	58	M	1	1	2	0	0	1	1	1	0	1	1	0	1	1	1	0	1	1	2	3	3	3	3	3	3	2	2	3	3	3	2	2	3	3	3	2	3	3	2	3	3	2	2	3	3	3	2
R51	31	M	3	4	3	3	3	3	1	3	2	2	2	2	3	3	2	2	1	2	2	3	2	2	3	4	3	3	2	3	3	2	3	2	3	2	3	3	3	3	3	3	3	3	3	3	3	3	2
R52	58	M	1	2	3	1	3	1	2	1	1	3	3	1	1	1	3	2	3	1	1	3	3	2	2	2	1	1	1	1	1	1	2	1	3	2	3	2	3	3	2	3	3	3	3	3	3	3	3
R53	32	M	1	4	4	4	4	0	1	4	4	4	4	4	0	0	4	1	3	0	3	2	1	3	1	1	4	3	4	3	3	3	3	3	1	1	4	1	1	1	1	3	1	1	1	1	1	3	1
R54	47	M	1	1	1	1	2	1	1	4	1	1	1	0	0	1	1	1	1	0	2	3	3	2	3	3	3	2	2	3	3	2	3	2	3	3	2	3	3	3	3	4	2	3	3	3	3	3	2
R55	29	M	0	4	3	1	1	1	0	4	1	1	1	0	1	2	2	0	2	1	3	2	2	4	3	3	4	3	4	4	4	3	3	4	2	2	2	3	2	2	3	2	4	2	2	3	2	3	2
R56	21	M	1	4	3	2	1	1	1	1	1	3	0	0	3	1	2	1	3	1	3	2	3	2	2	4	1	1	3	1	4	3	3	1	4	3	4	4	3	4	2	4	3	2	2	2	3	4	1
R57	35	M	1	4	3	3	2	0	0	3	3	2	1	2	0	3	3	0	2	0	2	3	4	3	3	2	2	3	3	4	3	4	4	4	2	3	3	3	3	3	3	3	2	3	2	2	2	3	3
R58	31	M	2	3	2	1	2	1	1	2	1	3	2	2	2	2	1	2	1	1	3	2	2	2	2	2	3	2	3	2	3	2	3	2	3	2	2	2	3	2	3	2	3	2	2	2	2	3	3
R59	31	M	1	4	4	3	3	0	2	4	4	2	3	4	1	3	4	2	3	1	2	3	3	3	3	3	3	4	4	4	3	4	2	3	1	2	2	2	2	2	1	1	2	1	3	2	2	3	2
R60	40	M	1	3	3	2	1	1	0	3	1	3	1	1	1	1	1	0	1	1	2	3	3	3	3	3	3	2	3	3	2	3	3	2	3	3	2	3	3	3	3	3	3	3	3	2	3	3	3
R61	45	M	1	2	2	2	2	1	1	3	2	2	2	1	2	2	3	1	2	1	2	2	3	3	3	2	3	2	3	3	2	3	3	2	3	3	3	2	3	3	3	3	2	3	2	3	3	3	2
R62	22	M	1	3	1	1	3	1	1	0	3	3	1	1	1	1	1	0	1	1	2	2	3	3	3	3	3	3	3	3	3	3	2	4	3	3	2	3	3	3	3	3	3	3	3	3	3	3	2
R63	57	M	1	3	2	2	3	1	1	2	3	2	3	1	1	2	3	1	1	1	2	2	3	3	3	3	3	3	3	3	4	3	3	3	3	2	2	3	2	3	2	2	2	2	2	2	2	3	2
R64	35	M	1	1	4	4	3	0	1	4	3	1	0	1	0	1	2	0	0	0	2	4	3	3	3	3	3	4	4	4	2	3	2	4	3	3	3	2	2	2	2	4	3	3	2	3	3	4	3
R65	23	M	0	3	4	1	4	3	1	0	1	4	0	3	0	2	1	1	4	0	1	2	4	3	3	4	3	3	4	3	3	4	3	2	3	3	2	4	4	4	3	4	3	4	2	3	2	4	2
R66	36	M	1	4	3	3	3	0	2	2	3	4	3	3	0	2	3	1	2	1	3	3	2	2	2	3	2	3	3	2	1	2	3	3	2	1	2	2	2	2	2	2	3	3	2	1	2	2	3
R67	25	M	1	4	3	1	1	1	3	3	1	3	1	1	1	3	1	0	1	1	3	4	4	4	4	4	2	1	1	1	1	1	1	1	4	4	3	4	4	4	3	4	2	4	3	4	4	4	3
R68	36	M	1	3	3	2	3	1	3	1	3	2	2	2	3	3	2	1	2	2	2	4	3	2	2	2	1	3	2	3	1	3	3	3	2	3	2	2	2	2	2	3	2	3	2	3	2	3	4
R69	undisclosed	M	3	3	2	2	2	1	2	1	2	2	1	1	1	2	2	1	1	2	2	2	3	3	4	3	3	3	2	3	4	3	3	3	3	3	2	3	2	3	3	3	3	2	2	3	2	4	2
R70	56	M	1	3	2	2	1	2	2	3	1	3	1	1	2	2	1	1	2	1	2	3	3	3	3	3	3	2	2	3	2	3	2	3	4	3	2	2	3	3	3	4	3	3	3	3	3	3	3
R71	28	M	1	2	1	1	1	2	1	1	2	3	4	1	1	2	4	1	1	1	3	3	3	3	3	3	2	2	2	2	3	2	3	2	3	2	3	3	2	2	3	2	2	2	2	2	3	3	2
R72	27	M	1	3	3	2	3	1	1	3	1	2	0	0	2	3	3	2	1	1	3	1	3	4	3	2	3	3	3	3	2	3	3	3	2	3	3	2	3	4	3	3	2	3	3	3	2	3	3
R73	47	M	1	3	2	1	3	1	1	3	1	1	3	1	1	3	1	0	1	0	2	3	3	3	3	4	3	3	3	4	3	3	3	3	3	3	2	3	2	3	3	3	3	3	2	3	2	4	2
R74	21	M	1	2	3	1	2	1	2	1	1	2	3	2	1	3	3	1	1	1	3	3	3	3	3	3	2	2	4	3	2	3	3	2	3	3	4	3	3	3	2	4	2	3	2	3	3	3	3
R75	32	M	1	4	3	3	2	0	0	3	3	3	1	1	0	4	2	1	1	0	3	2	3	3	4	4	2	3	3	3	4	3	3	4	3	3	1	4	2	3	3	4	2	3	3	4	3	3	2
R76	38	M	1	3	3	3	3	1	1	4	2	3	3	1	1	3	3	1	2	2	2	3	3	3	3	3	2	2	2	2	2	3	2	2	3	3	2	3	4	3	2	3	3	3	3	3	4	3	3
R77	32	M	1	3	3	3	1	0	0	4	1	1	2	1	0	1	1	1	1	1	2	2	4	3	2	3	2	1	1	3	3	2	2	2	3	3	2	3	3	3	4	4	3	3	2	2	3	4	2
R78	33	M	4	1	0	0	3	2	2	4	3	4	3	2	3	2	2	2	3	2	4	2	3	2	2	2	2	1	1	1	2	1	2	3	2	3	3	3	2	1	2	1	2	3	3	2	1	3	1
R79	26	M	2	3	3	2	1	2	3	2	2	1	2	1	1	2	1	3	1	1	1	1	3	3	3	3	2	1	2	3	2	3	2	2	3	4	2	3	3	3	1	3	2	3	4	4	4	3	2
R80	25	M	1	0	1	1	2	2	2	2	2	3	1	2	3	1	3	3	1	1	3	3	2	4	3	3	2	4	2	4	1	3	3	2	3	4	3	3	2	3	3	2	3	4	4	4	2	3	2
R81	25	M	1	1	1	0	0	3	1	1	0	3	1	0	1	1	3	2	1	0	2	1	3	4	4	4	2	3	4	3	4	2	4	4	3	4	4	2	4	4	4	4	4	3	2	4	4	2	1
R82	24	M	0	1	1	1	2	1	0	0	2	3	3	3	0	2	3	1	1	0	3	2	3	3	2	2	4	4	4	4	3	4	3	4	4	3	3	2	3	4	4	1	3	2	3	3	3	3	3
R83	33	M	3	4	3	3	0	3	1	2	0	3	1	3	4	3	2	1	2	2	3	4	2	2	1	2	1	1	3	2	1	2	3	2	3	4	4	2	2	3	1	4	1	3	2	3	3	2	4
R84	24	M	2	1	2	1	1	0	1	0	2	3	2	1	1	2	2	1	1	1	1	4	3	4	4	4	3	3	3	3	2	3	4	2	4	4	2	4	4	4	4	4	3	4	3	4	4	3	3
R85	57	M	1	3	2	1	0	1	1	1	0	0	0	0	1	1	0	1	1	0	2	2	3	2	3	2	1	1	1	3	3	3	2	1	3	3	4	2	3	3	3	4	3	3	4	3	3	2	2
R86	33	M	3	3	3	2	2	3	3	2	1	2	2	3	2	2	3	2	3	3	3	2	2	2	3	3	2	3	2	2	3	3	3	2	3	2	2	3	2	2	3	2	2	3	3	2	2	2	3
R87	34	M	1	4	2	3	2	1	2	3	1	2	1	1	1	2	2	2	2	1	3	2	4	2	3	1	2	3	3	3	3	3	3	4	2	2	2	2	2	3	2	3	2	2	2	2	2	2	1
R88	20	M	0	2	2	1	0	1	0	0	1	1	0	0	0	2	0	0	0	0	1	1	4	4	4	4	4	2	3	4	4	4	4	4	4	4	1	4	4	4	4	4	4	4	4	4	4	4	3
R89	43	M	1	3	2	2	2	1	1	3	1	3	1	2	1	2	2	1	1	1	3	3	3	3	2	3	1	3	3	2	2	2	3	2	3	3	3	2	3	3	2	3	2	3	3	2	3	3	3
R90	51	M	1	1	2	1	3	3	1	0	2	3	1	2	2	1	3	1	1	2	1	3	3	2	2	2	2	2	2	3	3	3	3	3	3	2	2	2	2	3	3	2	2	3	2	2	2	3	3
R91	63	M	3	1	2	1	1	3	2	3	1	3	0	0	1	1	1	1	1	1	3	4	3	3	3	3	1	1	1	2	1	2	1	1	3	3	3	2	2	3	2	3	2	3	3	3	2	3	3
R92	34	M	1	0	2	1	1	1	1	2	1	1	0	0	2	1	0	1	1	1	3	3	4	3	3	3	3	3	3	3	2	3	3	3	4	3	3	2	3	4	3	4	3	4	3	3	3	3	3
R93	34	M	1	3	3	0	1	0	0	3	1	3	1	1	0	0	1	0	1	0	1	2	4	4	4	3	4	3	4	4	4	3	3	4	4	4	2	3	3	4	4	3	4	4	4	4	4	4	1
R94	37	M	1	1	1	1	2	1	1	4	1	3	2	1	1	1	3	0	1	1	3	2	3	3	3	3	3	3	3	3	3	2	3	3	3	2	2	3	2	3	4	3	3	3	3	2	2	4	2
R95	32	M	2	2	2	2	2	2	2	2	2	2	2	2	2	2	2	2	2	2	3	3	3	3	3	3	2	3	3	3	3	2	3	3	2	3	3	3	3	3	3	3	3	3	3	3	3	3	2
R96	21	M	1	3	2	1	1	1	1	0	1	3	0	0	3	3	1	1	1	0	3	4	3	4	2	3	2	2	3	2	2	3	4	2	3	4	3	1	2	3	2	2	4	3	3	3	3	4	4
R97	36	M	0	3	3	3	3	1	1	3	3	1	3	3	0	3	3	0	1	0	1	1	4	3	3	3	4	3	3	3	4	4	3	3	4	4	2	3	4	4	4	4	4	4	4	4	4	3	1
R98	48	M	1	2	4	3	2	3	1	3	2	1	1	2	1	1	1	1	1	1	3	3	3	3	3	2	2	3	3	2	3	3	4	3	3	3	4	3	3	3	3	3	3	3	2	2	3	2	2
R99	45	M	0	3	3	1	2	0	1	0	1	2	2	1	0	2	3	1	0	1	2	2	3	3	4	3	3	3	4	3	3	2	4	3	3	4	3	3	3	4	3	3	3	4	3	3	2	3	2
R100	31	F	1	3	2	1	1	4	0	0	2	2	1	1	0	0	1	0	0	0	1	1	3	3	4	3	1	3	4	4	2	4	3	4	4	4	1	4	4	4	4	3	3	3	3	3	3	3	1
R101	24	F	1	3	4	1	1	0	3	4	2	3	0	2	3	2	2	1	1	1	3	2	3	2	3	3	3	4	3	2	2	3	3	4	3	2	2	3	2	3	4	4	2	3	2	4	3	3	3
R102	28	F	0	3	3	1	4	1	0	1	3	3	1	2	1	0	3	0	1	1	2	1	3	3	3	3	3	3	4	4	3	4	3	3	3	4	2	3	3	3	4	4	4	4	4	4	3	3	2
R103	28	F	1	1	1	3	2	1	1	3	1	4	0	0	0	0	0	0	1	0	2	2	4	4	4	4	4	3	3	4	3	4	3	4	4	3	2	4	4	4	4	4	4	4	4	4	3	4	2
R104	31	F	3	2	2	4	1	3	3	4	2	2	1	1	2	2	2	3	1	1	2	1	4	3	3	3	2	3	3	2	4	2	3	3	4	3	3	2	2	4	3	4	3	4	2	3	3	4	1
R105	22	F	1	3	2	1	2	0	1	3	2	2	2	2	0	1	2	1	1	0	3	2	4	4	4	4	2	4	4	3	4	2	3	4	2	2	3	3	2	3	3	2	3	2	1	2	1	4	2
R106	40	F	1	4	2	0	0	1	0	1	0	0	0	0	1	1	0	1	1	1	1	2	4	3	2	2	2	4	4	4	4	4	4	4	4	4	1	4	4	4	3	4	3	4	3	4	3	3	2
R107	25	F	2	4	2	2	2	3	2	4	3	4	2	3	2	4	4	2	2	2	2	4	3	3	3	3	2	2	1	2	1	1	2	2	3	3	2	3	2	3	3	3	3	3	2	3	2	3	4
R108	30	F	1	4	2	1	1	1	1	4	1	1	1	1	1	3	3	0	1	1	2	3	3	3	3	3	2	3	3	3	3	3	3	3	3	3	3	3	3	3	3	3	3	4	2	3	3	3	2
R109	28	F	3	3	3	1	1	1	1	4	1	0	0	1	1	1	0	1	1	1	3	3	3	3	3	3	2	1	2	3	2	1	1	1	4	3	3	2	3	3	3	4	3	4	4	3	3	3	3
R110	33	F	0	2	2	2	3	1	2	4	4	2	2	2	1	1	2	0	2	0	1	2	3	3	4	3	3	3	4	4	4	4	3	4	3	3	1	4	3	4	3	4	4	4	3	3	3	4	1
R111	31	F	0	3	3	1	2	1	3	3	3	4	4	4	0	1	4	0	2	0	1	2	4	3	3	4	4	4	4	4	3	3	4	4	4	4	1	3	4	4	4	4	4	4	3	3	3	4	2
R112	37	F	0	4	4	1	1	1	1	4	1	2	1	2	0	3	2	0	1	0	2	1	3	3	2	2	3	4	3	3	3	2	3	3	3	4	2	3	3	3	3	4	3	4	3	3	3	3	1
R113	28	F	1	4	3	1	4	1	3	3	3	1	1	2	0	3	1	1	1	0	2	3	3	3	2	3	3	2	3	3	2	2	3	3	3	3	2	3	3	3	3	3	4	3	2	3	3	3	2
R114	53	F	1	1	1	2	1	3	0	4	1	1	0	1	1	1	1	1	2	1	2	2	4	4	3	3	3	3	3	4	3	4	4	3	4	4	2	3	4	4	4	4	4	4	4	4	4	3	2
R115	40	F	1	3	3	3	3	1	1	4	1	3	1	1	1	3	1	1	1	1	3	2	1	1	1	1	3	3	3	3	3	3	3	3	3	3	3	2	3	3	3	3	3	3	3	3	3	2	2
R116	31	F	1	3	3	1	1	3	0	2	1	1	1	0	2	1	1	0	0	2	1	1	3	3	3	3	4	3	3	4	4	4	3	3	4	4	1	3	4	4	4	4	4	4	4	4	3	3	1
R117	25	F	1	3	3	1	2	0	1	2	1	3	1	1	1	2	1	2	1	0	3	2	3	2	2	2	3	3	3	3	4	2	2	3	3	2	2	3	3	3	3	3	4	3	2	3	2	3	2
R118	45	F	0	1	1	0	2	1	0	0	1	2	1	0	0	1	1	0	0	0	3	1	3	4	3	4	4	3	4	4	4	4	3	3	3	3	2	3	3	3	3	3	4	4	3	4	4	3	1
R119	55	F	1	3	2	2	2	3	1	3	2	1	1	2	1	2	2	1	2	2	1	3	4	4	4	3	3	3	3	3	3	2	3	3	3	3	3	3	3	3	3	3	3	3	3	3	2	4	2
R120	38	F	1	2	4	3	1	1	1	4	1	3	1	1	0	1	2	0	1	0	2	1	3	3	3	3	3	3	3	3	3	3	3	3	3	3	2	3	2	3	2	3	4	3	3	3	2	3	2
R121	29	F	0	3	2	2	3	0	1	3	3	1	1	1	0	2	2	0	3	0	4	3	4	4	3	3	3	3	4	4	3	3	4	4	3	3	1	3	3	3	4	3	3	3	3	3	4	3	2
R122	42	F	1	2	2	1	1	3	1	3	1	0	0	0	0	2	0	0	1	0	3	3	3	3	3	2	3	2	3	3	3	4	3	3	3	3	3	3	3	3	3	4	4	4	4	3	3	3	2
R123	36	F	1	3	2	3	2	0	3	4	4	3	2	2	1	2	3	1	2	0	2	3	3	3	3	3	3	3	3	3	3	4	3	4	3	4	3	3	3	4	3	3	3	4	3	2	3	3	3
R124	28	F	1	3	2	1	2	2	1	1	1	2	2	1	2	1	2	1	2	2	3	2	4	3	3	2	2	2	3	3	3	3	3	2	3	2	2	2	3	2	3	2	3	2	3	2	2	3	2
R125	29	F	1	1	1	1	3	3	1	1	3	3	3	3	3	1	3	0	1	1	2	2	3	3	2	2	3	3	4	3	3	2	4	3	3	3	3	3	3	4	2	3	2	2	3	3	3	3	2
R126	41	F	3	1	1	2	0	1	1	1	0	0	0	0	0	0	1	1	0	0	2	3	4	4	4	4	4	2	2	4	2	2	2	2	4	4	1	4	4	4	4	4	4	4	4	4	3	4	3
R127	57	F	1	2	1	2	1	2	1	3	1	2	1	1	1	1	2	1	1	1	3	2	3	3	2	3	2	2	2	3	3	3	3	3	2	2	3	3	2	3	3	3	3	2	2	2	2	3	2
R128	27	F	1	1	1	2	1	2	3	1	2	4	2	1	1	2	1	1	2	1	3	3	2	2	3	4	2	3	2	3	4	3	3	3	3	2	3	4	3	3	2	3	2	4	3	3	4	3	3
R129	55	F	3	2	2	1	3	1	1	1	1	3	1	1	0	1	2	1	1	0	1	2	4	2	3	3	3	2	3	3	3	2	2	2	3	3	2	3	3	3	3	3	3	3	3	3	3	3	2
R130	25	F	1	3	1	2	2	0	1	3	3	2	1	0	0	1	1	0	1	0	1	2	4	4	4	4	3	4	4	4	3	4	4	4	4	3	2	4	4	4	3	4	4	4	3	3	3	3	2
R131	26	F	1	2	1	2	3	1	1	2	3	3	2	3	0	2	2	0	1	0	2	3	4	4	4	4	4	3	3	4	3	3	3	3	3	3	2	3	3	3	4	2	4	3	3	3	2	3	2
R132	41	F	0	2	1	1	3	0	0	0	2	3	1	2	0	1	3	0	0	0	2	1	4	4	3	4	4	4	4	4	3	3	3	3	4	4	2	3	4	4	4	3	3	3	3	3	3	4	2
R133	41	F	1	1	1	2	2	1	0	4	1	0	0	1	0	0	1	0	1	0	1	1	3	4	4	4	4	2	3	4	4	3	2	2	4	4	2	4	4	4	4	4	4	3	3	4	3	3	1
R134	22	F	2	2	3	3	2	0	2	3	1	2	0	1	1	1	1	2	1	1	3	3	2	2	2	2	2	2	2	1	3	2	2	2	3	3	3	2	3	3	2	3	3	4	3	3	3	4	2
R135	30	F	0	3	3	2	2	1	1	3	2	3	2	3	1	1	3	0	1	1	2	2	3	3	3	3	3	3	3	4	3	3	4	3	3	3	1	3	2	3	3	3	3	3	3	3	2	3	1
R136	32	F	1	4	4	3	3	1	0	3	3	3	1	1	0	4	3	1	1	0	2	2	4	4	4	4	4	4	4	4	4	4	4	4	2	3	1	4	3	3	3	3	4	3	3	4	3	3	1
R137	22	F	1	2	1	1	2	2	1	1	1	1	1	1	1	2	2	1	1	0	2	2	3	3	3	3	3	2	3	4	3	3	3	3	3	3	2	3	3	3	3	4	3	3	3	3	3	3	2
R138	50	F	2	3	4	4	3	1	0	4	2	3	1	0	1	2	3	1	0	1	1	2	4	3	3	3	2	2	3	3	3	3	3	2	3	4	1	3	3	3	3	3	3	3	2	3	2	4	2
R139	21	F	2	1	4	2	1	2	4	3	2	2	2	2	2	2	2	2	2	2	2	1	2	1	2	2	4	1	3	4	2	4	2	1	3	2	2	2	2	2	2	4	4	4	3	4	4	4	4
R140	25	M	1	3	3	0	0	0	0	1	0	0	0	0	0	0	1	1	0	0	3	3	4	4	3	3	4	3	4	3	4	4	4	3	3	4	3	4	4	3	4	3	4	3	4	4	4	3	3
R141	25	F	1	4	2	3	3	1	1	3	1	3	3	3	0	3	4	0	2	0	1	2	3	3	3	3	3	3	4	3	2	3	3	3	3	2	1	3	3	4	2	3	2	3	3	3	2	4	2
R142	26	F	1	1	1	2	3	1	1	0	2	3	2	1	0	1	1	1	1	0	2	3	4	3	3	3	4	2	3	3	2	4	3	4	4	3	3	3	3	4	4	4	4	4	2	2	2	3	3
R143	55	F	2	3	2	3	4	0	4	1	2	4	3	3	1	2	3	2	2	3	3	3	2	2	1	1	3	2	4	2	2	1	3	2	3	1	4	1	2	2	2	2	3	2	2	2	2	3	2
R144	20	F	0	4	3	2	1	0	1	1	1	3	1	1	1	1	2	0	0	0	4	2	3	2	3	2	1	2	4	3	3	3	2	3	3	4	4	2	2	3	3	3	3	4	2	3	3	2	2
R145	24	F	1	3	3	2	1	1	1	4	2	2	2	1	1	2	2	1	2	1	3	3	3	3	2	3	2	2	3	3	3	3	3	3	2	3	3	2	2	3	2	3	2	3	2	2	2	3	2
R146	23	F	1	3	3	1	3	1	1	1	3	1	3	3	1	3	3	1	3	1	2	1	3	3	3	2	2	3	4	4	3	2	3	3	4	4	2	3	3	3	3	3	3	4	2	3	2	3	1
R147	57	F	1	0	1	0	0	2	1	1	1	1	0	0	0	0	0	0	0	0	2	3	4	4	4	3	3	3	3	3	2	3	3	3	4	3	2	4	3	4	4	4	4	4	3	3	4	4	2
R148	21	F	1	1	3	1	1	1	0	1	1	3	1	1	0	1	1	2	1	1	3	3	2	3	3	3	4	3	3	3	4	3	3	3	4	4	4	4	3	4	4	4	3	3	3	3	3	3	2
R149	25	F	1	4	3	0	3	0	2	0	1	0	3	1	1	3	4	0	1	1	4	2	2	2	1	1	1	1	3	2	2	1	2	2	2	3	4	2	3	3	2	4	4	4	2	3	3	4	1
R150	23	F	1	1	3	1	2	1	1	1	2	1	1	2	1	2	3	1	2	1	2	2	3	2	2	3	3	2	2	2	2	3	3	2	3	3	2	3	3	3	4	3	4	3	4	4	4	3	2
R151	30	M	1	2	1	1	2	1	1	1	1	2	1	1	1	2	2	0	1	1	2	3	3	3	3	4	3	2	3	3	2	3	3	2	3	3	3	3	3	3	3	4	3	3	3	3	3	3	3
R152	37	F	0	1	1	1	1	0	1	3	0	4	0	0	0	1	0	0	0	1	1	1	4	4	4	4	4	4	4	4	4	4	4	4	4	4	1	4	4	4	4	4	4	4	4	4	4	4	1
R153	32	F	1	4	3	2	2	1	1	2	1	4	1	2	1	3	3	0	2	1	2	2	3	3	3	3	2	3	4	3	2	2	3	3	3	3	1	3	3	3	3	3	3	4	3	3	3	3	2
R154	24	F	4	4	3	4	1	4	3	4	1	2	0	2	2	3	2	4	1	3	1	2	3	4	3	4	1	1	3	2	2	2	1	1	1	2	2	4	3	1	2	2	1	3	1	3	3	4	2
R155	25	F	0	3	3	3	2	2	1	4	3	3	1	1	2	3	1	1	1	1	3	2	2	3	3	3	3	4	3	3	3	3	3	3	2	2	3	3	3	3	4	3	3	3	3	3	3	3	2
R156	30	F	1	3	1	1	2	4	3	1	1	1	1	1	2	4	4	0	1	1	1	2	3	3	3	3	3	1	3	3	1	1	1	1	4	3	1	3	3	3	3	3	3	3	3	3	3	3	1
R157	24	F	1	3	1	0	1	3	1	1	0	0	1	0	3	2	0	1	0	2	1	1	3	3	3	3	3	1	3	3	4	2	2	1	3	4	1	3	4	3	4	4	3	4	4	3	4	4	1
R158	29	F	1	3	3	1	3	1	2	3	3	4	2	3	1	2	3	1	2	0	2	3	3	3	3	3	3	3	3	3	3	4	2	2	3	3	3	3	3	4	3	3	2	3	3	3	3	3	2
R159	29	F	3	1	1	1	1	2	2	1	0	1	1	1	3	1	1	0	1	2	4	2	3	2	2	2	3	3	3	3	3	3	3	3	3	4	3	2	3	3	2	3	4	3	3	3	3	2	2
R160	36	F	2	3	3	2	2	2	2	2	2	1	1	1	1	2	2	2	2	2	2	3	3	3	3	3	3	2	2	3	3	3	3	3	3	3	3	3	3	3	3	3	3	3	3	3	2	3	2
R161	26	F	1	4	3	1	3	0	2	3	1	3	3	3	1	3	2	1	1	0	2	3	3	4	3	3	2	3	2	3	2	2	3	3	2	3	3	2	3	3	2	4	2	3	2	3	3	2	3
R162	39	F	1	1	1	0	0	4	2	2	0	2	0	0	4	0	1	0	0	3	4	4	2	2	2	3	2	2	3	2	2	1	4	2	4	4	4	3	4	4	4	4	4	4	4	4	4	4	3
R163	61	F	1	4	3	2	3	0	0	3	2	3	2	1	0	2	3	0	1	0	1	2	4	2	2	3	2	4	3	3	4	3	4	4	3	3	2	3	3	4	3	4	3	3	3	3	3	4	2
R164	39	F	1	4	3	2	0	2	2	4	1	4	0	0	1	1	0	0	1	1	2	2	3	3	2	3	2	2	3	3	4	2	2	3	3	3	2	2	3	3	4	4	3	2	2	4	2	3	3
R165	24	F	1	2	2	1	2	0	0	2	1	2	1	1	0	2	1	0	0	0	3	2	2	2	2	3	3	3	4	3	2	3	4	3	3	1	3	1	1	2	2	2	3	2	1	1	1	3	3
R166	29	F	3	3	3	3	1	3	2	1	2	3	1	2	4	3	3	3	1	2	2	2	3	3	3	3	3	3	2	3	2	2	2	2	2	2	4	2	2	2	2	2	2	2	2	2	2	2	2
R167	55	F	2	3	3	2	2	1	1	4	2	1	2	1	1	3	2	1	1	2	2	3	3	2	2	2	2	2	2	2	2	2	2	2	2	2	2	2	2	2	1	3	3	2	3	2	2	3	3
R168	40	F	1	2	2	1	1	3	1	3	1	2	1	1	1	1	1	1	1	1	3	4	4	4	3	3	3	3	4	3	3	3	4	3	3	3	3	3	4	4	4	3	3	4	4	4	4	3	3
R169	57	F	0	3	2	1	3	0	1	1	3	1	0	1	1	2	1	1	1	1	2	3	2	2	2	2	3	3	3	3	3	3	3	3	4	4	2	3	3	4	2	4	2	3	3	4	3	3	2
R170	59	F	1	3	2	3	1	3	1	3	1	1	1	1	2	3	1	1	3	1	2	2	3	3	3	3	3	3	3	3	3	3	3	3	3	2	3	2	2	2	3	2	3	2	3	2	3	3	2
R171	29	F	1	2	1	1	1	0	3	0	0	2	1	1	0	0	3	0	0	0	2	1	2	2	3	3	4	3	3	4	2	2	4	4	3	3	4	4	4	3	2	4	3	4	4	4	4	3	1
R172	21	F	0	3	3	2	4	2	0	4	4	2	3	4	0	2	3	1	4	0	1	3	4	3	4	4	2	4	3	4	3	4	1	4	4	4	1	4	4	4	2	4	1	4	4	4	4	2	1
R173	28	F	1	3	3	1	1	2	1	3	1	2	1	1	3	2	1	2	0	2	2	4	2	3	3	3	1	1	2	2	1	1	3	1	4	3	2	2	3	3	3	3	2	3	3	3	3	2	3
R174	28	F	4	4	2	2	1	1	0	2	1	2	1	1	1	1	1	1	1	1	3	3	3	3	2	3	3	2	3	3	2	3	3	3	3	2	2	2	3	3	3	3	3	3	3	3	3	3	2
R175	35	F	1	1	1	1	1	3	1	1	1	2	1	1	0	1	1	0	1	0	1	2	3	3	4	3	3	2	3	4	3	3	4	3	3	4	2	3	3	3	4	3	4	3	3	3	3	4	2
R176	22	F	1	2	1	3	1	2	1	1	2	3	1	2	0	1	2	1	2	2	3	1	3	2	3	3	4	2	3	3	3	3	2	3	3	3	3	4	3	3	2	3	3	2	3	3	3	3	3
R177	27	F	4	3	3	1	0	3	0	4	0	0	0	0	0	0	0	0	1	1	1	1	3	3	3	3	4	2	2	4	4	3	3	3	4	4	1	4	3	4	4	4	4	4	4	3	3	3	1
R178	54	F	1	3	2	3	2	1	1	4	2	1	1	1	0	1	1	0	2	0	2	2	3	3	3	3	3	3	4	4	3	2	3	3	1	1	3	2	1	1	2	2	2	2	2	2	1	3	2
R179	25	F	1	3	3	3	2	1	1	2	2	3	1	1	2	2	1	0	2	0	3	2	3	3	2	3	4	3	3	3	2	4	4	2	2	2	3	2	3	3	3	3	3	2	3	3	3	2	2
R180	20	F	2	1	0	0	0	3	0	0	0	0	1	0	4	0	0	3	0	0	3	4	3	4	1	4	3	1	1	1	1	2	1	2	4	4	3	3	4	4	4	3	4	2	4	4	4	4	3
R181	26	F	0	3	2	1	2	1	0	2	3	3	0	0	0	3	1	0	1	0	1	4	4	4	4	4	4	4	3	4	2	4	3	4	3	4	1	4	4	4	4	4	4	4	3	3	3	4	3
R182	28	F	1	1	1	1	1	2	1	2	1	1	1	1	1	1	2	2	2	2	3	3	3	2	3	2	2	2	3	2	2	2	2	2	3	3	3	2	2	2	3	3	3	3	3	3	3	3	3
R183	34	F	2	3	2	2	1	1	2	4	1	3	1	1	2	2	1	1	1	2	2	3	2	3	2	1	1	2	4	3	2	2	3	3	4	4	1	3	3	3	3	4	4	4	4	4	4	4	3
R184	33	F	0	1	1	3	3	0	1	3	3	3	0	1	0	1	1	0	1	0	1	1	3	3	4	4	3	4	4	3	4	3	4	4	4	4	1	4	4	4	4	4	4	4	4	4	4	4	1
R185	41	F	0	3	1	1	2	1	0	3	1	1	0	0	0	1	0	1	1	0	1	2	4	3	3	3	3	3	3	4	4	3	3	3	4	4	1	4	4	4	4	4	4	4	3	3	3	3	1
R186	39	F	1	1	1	1	0	1	1	1	1	1	1	1	1	1	1	1	1	1	3	3	3	3	3	3	3	3	3	3	3	3	3	3	3	3	3	3	3	3	3	3	3	3	3	3	3	3	3
R187	20	F	1	1	0	0	3	0	1	0	0	1	1	0	0	0	2	0	0	0	1	3	4	4	4	3	3	4	3	4	4	4	4	4	4	4	1	4	3	4	3	3	3	3	4	4	3	4	1
R188	42	F	0	4	4	2	3	1	1	4	2	3	1	1	0	3	1	0	2	0	2	1	3	3	3	3	3	4	4	4	4	4	4	4	3	3	1	3	3	4	3	3	3	3	2	3	3	3	1
R189	53	F	0	2	1	1	2	0	1	1	2	2	1	1	0	2	1	0	1	0	2	2	3	3	3	3	2	3	3	4	3	3	3	3	4	3	2	3	3	3	3	3	3	3	3	3	3	4	2
R190	28	F	2	4	4	4	3	2	1	4	1	2	1	0	1	1	2	1	2	2	2	3	3	3	1	2	1	1	3	3	2	2	2	1	4	4	3	2	3	3	1	4	4	4	3	4	4	4	2
R191	39	F	1	1	2	1	1	1	1	1	1	2	1	1	2	2	2	1	1	1	2	3	3	3	3	3	3	3	3	3	2	2	3	2	3	3	2	3	3	4	4	4	4	4	3	3	4	3	3
R192	33	F	1	1	2	1	3	1	1	1	1	3	1	1	1	1	1	0	1	1	2	2	3	2	2	2	3	2	3	3	3	3	3	2	3	3	3	2	3	3	3	3	3	3	3	3	3	2	2
R193	36	F	1	3	2	0	3	0	1	2	1	4	2	1	1	0	4	1	1	3	2	3	2	3	2	2	2	1	2	2	2	2	2	3	3	3	3	2	3	4	3	3	3	3	3	3	3	2	2
R194	53	F	1	0	1	2	1	1	1	4	1	3	1	1	0	1	3	1	1	1	3	4	2	2	3	3	2	3	3	2	1	3	2	2	3	3	2	3	3	4	3	3	2	3	3	3	3	3	4
R195	39	F	1	2	2	1	1	1	1	1	1	2	1	1	1	2	2	1	1	1	3	3	3	3	3	4	3	3	3	3	2	2	3	3	3	3	2	3	3	3	4	4	4	4	3	3	4	3	2
R196	25	F	0	3	4	2	2	1	0	2	1	2	2	1	1	2	2	1	2	1	3	2	3	3	2	2	2	2	3	3	3	2	3	3	3	3	2	2	2	3	3	3	3	2	3	3	3	3	2
R197	37	F	1	2	3	3	2	1	1	3	2	1	1	1	1	1	2	0	2	1	1	3	4	4	4	4	3	4	4	4	2	3	2	3	4	4	3	4	3	4	3	3	3	4	3	3	3	4	3
R198	31	M	2	1	1	3	3	1	0	2	2	2	1	1	2	1	2	1	1	2	2	4	3	3	3	1	2	2	3	1	3	1	4	2	4	3	3	2	3	4	4	4	4	4	3	3	3	3	2
[truncated: 21 more columns]
